# Supplementary material for: Underestimated barrier effects of ocean fronts shape global fishery distribution
Source: Nat Commun. 2026 Mar 28;17:4545. doi: 10.1038/s41467-026-71250-0 (PMC13194931; doi:10.1038/s41467-026-71250-0)
Supplement: Supplementary file 4 — Source Data [file 41467_2026_71250_MOESM4_ESM.zip]

Archive with 2 entries (2 files):
- Source data for Supplementary Figures.xlsx
- Source data for Figures.xlsx
