# Supplementary material for: Underestimated barrier effects of ocean fronts shape global fishery distribution
Source: Nat Commun. 2026 Mar 28;17:4545. doi: 10.1038/s41467-026-71250-0 (PMC13194931; doi:10.1038/s41467-026-71250-0)
Supplement: Supplementary file 4 — Source Data [file 41467_2026_71250_MOESM4_ESM.zip › Source data for Supplementary Figures.xlsx]

## Sheet: Fig.S1a
Fig.S1a
	lon	lat	RDFPA	significant
	145	39	27.3161	0
	146	35	37.7859	1
	146	36	40.5888	1
	146	37	10.3756	1
	146	39	34.3866	0
	146	45	29.33	1
	147	37	17.2614	1
	147	38	15.9477	1
	147	39	26.2148	1
	147	40	19.5413	1
	147	45	19.4378	1
	148	38	-0.530937	1
	148	39	9.22773	1
	148	40	11.0398	1
	148	42	32.499	1
	148	43	32.58	1
	148	46	4.16239	0
	149	39	13.2982	1
	149	40	27.9955	1
	149	41	66.8486	1
	149	42	48.9275	1
	149	43	38.7832	1
	149	44	33.2002	1
	149	46	5.42877	0
	150	40	60.2054	1
	150	41	77.0869	1
	150	42	51.9871	1
	150	43	30.107	1
	150	44	28.9851	1
	150	45	16.2033	1
	150	47	8.83426	0
	151	37	18.1395	1
	151	39	44.781	1
	151	40	68.9821	1
	151	41	62.2892	1
	151	42	47.727	1
	151	43	30.0668	1
	152	39	33.64	1
	152	40	50.7047	1
	152	41	40.7442	1
	152	42	45.1548	1
	152	43	30.1352	1
	152	44	22.5998	1
	152	46	23.2085	1
	153	41	39.0884	1
	153	42	48.8152	1
	153	43	29.0147	1
	153	44	12.7007	0
	154	39	5.46735	0
	154	41	18.7512	1
	154	42	43.5525	1
	154	43	35.0815	1
	154	44	-1.16482	0
	154	45	-20.1622	0
	154	46	-13.2663	0
	155	40	-11.1278	0
	155	41	-6.97502	1
	155	42	13.4002	1
	155	43	25.9285	1
	155	44	7.6066	0
	155	45	22.5217	1
	155	48	17.2529	0
	156	41	-40.2038	0
	156	42	-21.0067	1
	156	43	16.3325	1
	156	44	30.343	1
	156	45	47.0916	1
	156	46	46.1907	1
	156	47	63.3285	1
	156	49	54.5918	1
	157	41	-26.7004	0
	157	42	-22.3728	0
	157	43	4.79557	1
	157	44	46.8984	1
	157	45	71.7063	1
	157	46	119.355	1
	157	48	139.051	1
	157	49	72.8115	1
	158	41	-10.3468	0
	158	42	9.51099	0
	158	43	24.1433	1
	158	44	53.1179	1
	158	45	28.2573	1
	158	46	64.8752	1
	158	47	83.9322	1
	158	48	113.906	1
	158	49	59.0242	1
	159	43	23.5133	1
	159	44	44.321	1
	159	45	25.7493	1
	159	46	77.9145	1
	159	47	70.9352	1
	160	43	52.5045	1
	160	44	65.8647	1
	160	45	42.5387	1
	160	47	23.5107	1
	160	48	28.1627	1
	161	44	48.0138	1

## Sheet: Fig.S1b
Fig.S1b
	lon	lat	RDFPA	significant
	141	34	-59.9674	1
	141	35	-84.7889	1
	141	36	-73.0735	1
	141	42	-0.671979	0
	142	35	-84.7889	1
	142	38	-14.2863	0
	143	39	-34.3411	0
	143	40	-20.7161	0
	144	39	-20.7161	0
	144	40	-20.7161	0
	146	39	31.1237	1
	146	41	-30.1879	1
	146	43	-12.6982	0
	147	39	28.1088	0
	147	40	2.46119	0
	147	43	-28.2425	0
	148	39	8.69667	0
	148	40	24.8385	0
	148	43	-51.8212	0
	148	46	23.4748	0
	149	37	14.7775	0
	149	39	-6.16971	0
	149	40	7.9888	0
	149	41	-29.9953	0
	149	42	-30.5398	0
	149	43	-43.7404	0
	149	44	-9.43606	0
	149	45	12.9106	0
	149	46	11.9526	0
	150	37	2.80685	0
	150	39	-8.96228	0
	150	40	4.30222	0
	150	41	-46.3894	0
	150	42	-0.985304	0
	150	43	-3.69617	0
	150	44	60.2491	0
	150	45	33.1817	0
	151	35	-55.9524	1
	151	36	-36.1498	0
	151	40	26.75	0
	151	41	-3.95649	0
	151	42	8.51246	0
	151	43	27.8161	0
	151	44	26.466	0
	151	45	-16.3727	0
	152	38	4.77734	0
	152	39	43.5809	0
	152	40	42.4858	0
	152	41	37.5226	0
	152	42	15.2115	0
	152	43	17.6846	0
	152	45	9.29958	0
	152	46	-6.59318	0
	153	39	19.8045	0
	153	40	31.8438	0
	153	41	26.0693	0
	153	42	-4.99893	0
	153	43	5.20814	0
	153	44	-14.9473	0
	153	45	-2.03673	0
	153	46	-25.4535	0
	154	38	-35.1733	0
	154	40	1.81741	0
	154	41	17.5597	0
	154	42	7.07957	0
	154	43	18.7674	0
	154	44	27.927	0
	154	45	69.3805	1
	154	46	43.106	0
	155	39	0.873766	0
	155	40	25.6091	0
	155	41	4.80639	0
	155	42	-1.70947	0
	155	43	10.867	0
	155	44	49.2977	1
	155	45	63.8049	1
	155	46	39.8377	1
	156	39	25.9679	0
	156	40	31.9744	0
	156	41	19.1075	0
	156	42	3.95925	0
	156	43	8.97816	0
	156	44	37.6823	1
	156	45	47.5609	0
	157	40	11.3075	0
	157	41	-2.15727	0
	157	42	-13.2337	0
	157	43	17.7714	0
	157	44	22.4467	0
	157	45	8.45805	0
	157	46	-13.2827	0
	157	48	-30.5823	1
	158	40	-44.4089	1
	158	41	-25.6425	0
	158	42	-16.1888	0
	158	43	22.1619	1
	158	44	13.7301	1
	158	45	-17.9064	0
	158	46	-47.1664	1
	159	32	2.82626	0
	159	40	-18.9136	0
	159	41	-10.7288	0
	159	42	0.32227	0
	159	43	22.5494	1
	159	44	17.2446	1
	159	45	-16.9764	0
	159	46	-21.6616	0
	159	47	-24.5416	0
	160	35	-35.615	0
	160	38	-10.7553	0
	160	40	-10.8844	0
	160	41	-11.3865	0
	160	42	16.7218	1
	160	43	22.2733	1
	160	44	41.372	1
	160	45	3.98841	0
	160	46	0.716833	0
	160	47	5.0013	0
	161	35	-30.6129	0
	161	36	-30.6129	0
	161	38	57.6728	0
	161	40	-21.4493	0
	161	41	13.7483	0
	161	42	17.6982	0
	161	43	37.2216	1
	161	44	64.9132	1
	161	45	68.5373	1
	161	48	5.5561	0
	162	36	-47.8327	0
	162	38	42.5227	0
	162	39	62.6952	0
	162	40	-4.62729	0
	162	41	30.223	0
	162	42	-4.52267	0
	162	43	4.88819	0
	162	44	23.6885	0
	162	45	59.4859	1
	162	46	10.2571	0
	162	47	5.95689	0
	163	36	-62.8628	1
	163	40	12.6049	0
	163	41	41.3574	1
	163	42	-33.1073	0
	163	43	-48.3536	0
	163	44	-32.6203	0
	163	45	39.6572	1
	163	46	11.45	0
	163	49	-44.0562	1
	164	41	19.0834	0
	164	42	-9.67836	0
	164	43	-81.4795	1
	164	44	-75.0521	1
	164	46	-17.1074	0
	164	48	-44.0562	1
	165	40	-46.666	1
	165	41	-69.119	1
	165	42	-76.3279	1
	165	43	-91.2911	1
	165	44	-68.8381	1
	165	46	-52.1257	1
	166	41	-73.9651	1
	166	42	-43.7823	0
	166	43	-41.4529	0
	166	47	-45.6541	0
	167	43	24.1147	0
	167	48	-7.12754	0
	168	40	-29.7769	1
	168	42	40.3034	0
	168	43	69.2374	1
	168	44	40.5873	0
	168	47	43.6874	0
	168	48	43.6874	0
	168	50	-31.4917	1
	169	42	-2.02426	0
	169	47	26.8581	0
	170	41	-16.4681	1
	170	43	-22.7168	1
	172	41	13.5091	0
	173	39	-10.931	0
	173	40	4.1821	0
	176	39	-34.4421	1
	176	40	-34.4421	1
	177	39	-48.721	1
	177	42	-0.661243	0
	178	40	-55.8298	1
	179	39	-27.2632	0
	179	42	-14.9898	0
	179	43	-8.10318	0
	180	40	-7.56967	0
	180	41	12.6863	0
	180	42	2.3965	0
	180	44	-14.4659	0
	181	39	15.516	0
	181	41	1.86562	0
	181	42	-2.5128	0
	182	41	31.4712	0
	182	42	47.4645	0
	182	43	61.5332	1
	182	44	12.4685	0
	183	41	36.9777	1
	183	42	49.3735	1
	184	39	33.7414	0
	184	40	52.8768	1
	184	41	47.8263	1
	184	42	40.9468	1
	185	39	35.5522	0
	185	40	34.6936	0
	185	41	-5.48739	0
	185	42	-7.19625	0
	185	44	-0.984393	0
	186	39	-5.14424	0
	186	40	-4.00814	0
	186	41	-28.0216	1
	186	42	-25.7585	0
	186	43	-5.42985	0
	186	44	-2.59055	0
	187	39	-39.9874	1
	187	40	-51.8775	1
	187	41	-89.8742	1
	187	43	-26.5441	0
	188	39	-23.4172	0
	188	40	-18.3515	0
	188	41	-55.4211	1
	188	42	-25.9194	0
	188	43	-5.59363	0
	188	44	19.5458	0
	189	39	-11.7158	0
	189	40	-25.0271	0
	189	41	-49.2667	1
	189	44	41.5524	1
	190	39	6.08621	0
	190	40	3.08128	0
	190	41	21.409	0
	190	42	17.5118	0
	190	43	65.3124	1
	190	44	34.1399	0
	191	30	-54.0206	1
	191	39	-12.2948	0
	191	41	8.14218	0
	191	42	4.61639	0
	191	43	53.9701	1
	192	30	-90.1394	1
	192	31	-84.6681	1
	192	41	9.68689	0
	192	42	28.9005	0
	193	30	-56.3107	1
	193	31	-51.1697	1
	193	32	-47.6561	1
	193	41	-21.8026	0
	193	42	-9.63457	0
	193	43	-14.601	1
	193	44	-29.8976	1
	194	32	-47.7494	1
	194	40	-23.0213	0
	194	41	-10.3831	0
	195	32	-53.6761	1
	195	33	-36.5729	0
	195	40	11.3075	0
	195	41	11.3075	0
	196	31	-52.406	1
	196	32	-70.5768	1
	196	33	-53.4736	1
	196	40	9.81689	0
	196	41	9.81689	0
	197	35	-35.0779	1
	197	37	-27.5383	0
	197	41	5.40874	0
	198	35	16.5558	0
	198	36	22.4715	0
	198	37	-3.15644	0
	198	40	-40.6222	1
	199	35	-13.9987	0
	199	36	-29.8272	0
	199	40	-30.0911	0
	199	41	-30.0911	0
	200	36	29.9369	0
	200	37	5.35517	0
	200	38	-14.8774	1
	200	40	-17.5549	0
	200	41	-17.5549	0
	201	36	-25.317	0
	201	37	-22.6469	0
	201	40	-1.27222	0
	202	36	-16.4349	0
	202	37	-16.4349	0
	203	37	-43.0798	0
	204	37	-56.3948	1
	205	31	25.8961	0
	205	36	-43.2957	0
	206	31	21.8454	0
	206	32	2.45619	0
	206	33	-45.3615	0
	206	34	-35.6277	0
	206	35	-43.0453	0
	206	36	-32.8658	0
	207	32	-25.1937	0
	207	33	-68.5994	1
	208	31	-49.6104	0
	208	32	-47.5235	0
	208	35	12.7032	0
	209	30	-9.48851	0
	209	35	12.7032	0

## Sheet: Fig.S1c
Fig.S1c
	lon	lat	RDFPA	significant
	141	36	7.72056	0
	141	41	46.2386	1
	141	42	56.2939	1
	142	37	7.02479	0
	142	38	11.2542	0
	142	39	0.527097	0
	142	40	35.405	1
	142	41	47.8969	1
	142	42	43.0559	1
	143	38	36.1753	1
	143	39	-8.69056	0
	143	40	17.5446	0
	143	41	18.2548	0
	143	42	30.3611	1
	144	37	15.0197	0
	144	39	-27.2237	0
	144	40	10.1765	0
	144	41	-7.95972	0
	144	42	36.9271	1
	145	34	17.6505	0
	145	35	36.6781	0
	145	36	24.6332	0
	145	39	-13.9452	0
	145	40	13.7374	0
	145	41	-9.36322	0
	145	42	46.207	1
	145	43	19.7633	0
	146	30	-0.367682	0
	146	31	-10.9556	0
	146	32	-31.0266	1
	146	33	-17.0607	0
	146	34	19.7155	0
	146	35	45.5068	0
	146	36	34.4864	0
	146	37	8.29805	0
	146	39	11.0299	0
	146	40	32.444	1
	146	42	23.5189	0
	146	43	18.3991	0
	146	44	23.5822	0
	147	35	-4.22026	0
	147	36	9.63665	0
	147	37	1.8087	0
	147	39	22.4553	0
	147	40	28.7558	1
	147	41	-9.29024	0
	147	42	1.79237	0
	147	43	14.9005	0
	147	44	45.5233	1
	148	37	5.59207	0
	148	39	13.0734	0
	148	40	29.516	1
	148	41	-17.8574	0
	148	42	-14.6323	0
	148	43	-3.42563	0
	148	44	60.2709	1
	148	45	63.253	1
	148	46	35.6037	1
	149	36	-18.4986	0
	149	37	-18.4986	0
	149	39	-2.59436	0
	149	40	16.0827	0
	149	41	-4.50878	0
	149	42	-3.1469	0
	149	43	1.36878	0
	149	44	67.2253	1
	149	45	70.4286	1
	149	46	47.2359	1
	150	36	-25.8165	1
	150	39	-22.0073	0
	150	40	-1.84012	0
	150	41	6.31782	0
	150	42	-11.0641	0
	150	43	-16.5883	0
	150	44	18.7481	0
	150	45	-33.5639	0
	151	33	-10.6513	0
	151	34	0.271134	0
	151	35	25.7477	0
	151	36	-22.7051	1
	151	37	-21.2062	0
	151	39	-12.5001	0
	151	40	-12.0454	0
	151	41	21.6872	1
	151	42	-1.56028	0
	151	43	-9.27291	0
	151	44	-2.79866	0
	151	46	-58.4063	0
	152	33	17.6893	0
	152	34	26.39	0
	152	35	48.9962	0
	152	36	-37.121	1
	152	37	-33.4004	1
	152	38	-45.4269	1
	152	39	11.8244	0
	152	40	17.8532	0
	152	41	45.3948	1
	152	42	8.51254	1
	152	43	12.2522	0
	152	46	-80.7295	0
	153	34	27.6145	0
	153	35	40.7107	0
	153	36	-43.3758	1
	153	37	-31.4347	1
	153	39	11.8832	0
	153	40	17.1341	0
	153	41	22.8017	0
	153	42	22.9095	1
	153	43	31.0229	0
	153	44	18.5803	0
	153	45	2.50583	0
	153	46	-21.0337	0
	153	47	-20.418	0
	154	34	-2.9185	0
	154	35	17.7493	0
	154	36	-37.0129	1
	154	39	-8.32393	0
	154	40	45.8014	0
	154	41	38.3693	0
	154	42	66.7753	1
	154	43	38.7932	0
	154	44	27.2956	0
	154	45	-3.62271	0
	154	46	-27.5198	0
	154	47	-54.8666	1
	155	33	7.11385	0
	155	34	-3.46865	0
	155	35	3.31821	0
	155	36	-14.7803	1
	155	39	-47.5749	0
	155	40	-22.2937	0
	155	41	-18.7273	0
	155	42	58.6846	1
	155	43	32.8698	1
	155	44	9.75583	0
	155	45	-17.5431	0
	155	46	-3.75534	0
	155	48	-33.4088	1
	155	56	-18.8542	1
	156	33	-2.3896	0
	156	34	-27.9678	0
	156	35	-19.7421	0
	156	36	-28.3371	1
	156	37	-2.75897	0
	156	40	-13.2178	0
	156	41	4.15652	0
	156	42	59.1929	1
	156	43	41.4238	1
	156	44	26.2738	1
	156	45	9.40895	0
	156	46	-3.50774	0
	156	48	-65.7463	1
	157	35	-21.6102	0
	157	36	-22.6108	1
	157	42	-2.24697	0
	157	43	30.5348	1
	157	44	9.90458	1
	157	45	1.92127	0
	157	46	12.4013	1
	157	47	-6.60271	0
	157	48	-17.0991	0
	158	40	2.10762	0
	158	41	9.83466	0
	158	42	6.14699	1
	158	43	24.5181	1
	158	44	13.9607	1
	158	45	-6.57472	0
	158	46	-1.70136	0
	158	47	-28.0707	0
	159	39	32.89	0
	159	40	34.5839	1
	159	41	33.5911	1
	159	42	9.23501	1
	159	43	26.3038	1
	159	44	16.7605	0
	159	45	8.16476	0
	159	46	27.072	0
	159	47	12.1808	0
	159	48	5.65975	0
	160	39	34.2435	0
	160	40	39.1951	0
	160	41	28.9359	0
	160	42	19.5615	1
	160	43	25.7915	1
	160	44	24.4793	1
	160	45	10.9808	0
	160	46	-2.07791	0
	160	47	-22.0699	0
	160	48	-46.5485	1
	161	38	4.47724	0
	161	39	17.6681	0
	161	40	30.2349	0
	161	41	29.7711	0
	161	42	2.37302	0
	161	43	-0.769956	0
	161	44	0.895689	0
	161	45	5.93288	0
	161	46	13.8998	0
	161	47	11.6457	0
	161	48	-20.8599	0
	161	49	-36.1577	0
	162	37	9.50285	0
	162	38	12.6567	0
	162	39	19.2584	0
	162	40	17.9321	0
	162	41	26.2769	0
	162	42	-11.7146	1
	162	43	-32.2712	1
	162	44	-36.7386	1
	162	45	-17.8687	0
	162	46	-13.9479	0
	162	47	27.7214	0
	162	48	-6.58691	0
	163	38	-7.42085	0
	163	39	8.71285	0
	163	40	20.2372	0
	163	41	44.7434	1
	163	42	2.21775	0
	163	43	-35.705	1
	163	44	-61.7712	1
	163	45	-39.3343	1
	163	46	-25.7393	0
	163	47	38.4161	0
	163	48	23.6693	0
	163	49	32.9577	0
	164	40	15.0614	0
	164	41	39.0155	1
	164	42	32.6175	1
	164	43	-14.1101	0
	164	44	-54.6142	1
	164	45	-28.1762	0
	164	46	-22.1949	0
	164	47	41.4147	0
	164	48	-3.69139	0
	164	49	22.4862	0
	165	40	37.1988	0
	165	41	44.2382	1
	165	42	33.7538	1
	165	43	-5.90718	0
	165	44	-29.9252	0
	165	45	-18.3637	0
	165	46	-13.8503	0
	165	47	20.2461	1
	165	48	-24.0847	0
	165	49	-10.598	0
	165	50	-24.4334	0
	165	51	-4.3882	0
	166	40	29.2702	0
	166	41	39.4726	0
	166	42	23.7283	0
	166	44	-22.8394	0
	166	45	10.7098	0
	166	46	0.0280066	0
	166	47	24.8756	0
	166	48	-40.5199	1
	166	49	-30.5425	0
	167	39	-32.4284	0
	167	40	12.1889	0
	167	41	21.2384	0
	167	42	4.35102	0
	167	43	-19.6789	1
	167	44	-35.7812	1
	167	45	-11.2056	0
	167	46	-35.5815	1
	167	47	-5.94242	0
	167	48	-24.9098	0
	167	49	-30.61	0
	167	51	-48.8127	1
	168	40	-4.7458	0
	168	41	-14.8172	0
	168	42	-30.7947	0
	168	43	-49.6646	1
	168	44	-42.5722	1
	168	45	-17.8143	0
	168	46	-24.8086	0
	168	47	-19.5116	0
	168	48	-8.74414	0
	168	49	-40.2872	0
	168	50	-55.8162	1
	169	39	-20.1543	0
	169	40	-7.80513	0
	169	42	-47.6109	0
	169	43	-68.0912	0
	169	44	-20.2314	0
	169	45	-23.3716	0
	169	47	-13.3892	0
	169	48	6.65113	0
	169	49	-29.5007	0
	169	50	-23.9997	0
	170	39	1.48324	0
	170	40	1.48324	0
	170	42	-72.0938	1
	170	43	-86.6107	1
	170	44	-5.10559	0
	170	45	24.7141	0
	170	46	49.4457	0
	170	48	1.24245	0
	171	43	-60.3676	1
	171	45	25.029	0
	171	46	35.4701	0
	172	43	-32.659	1
	172	45	20.3991	0
	172	46	20.3991	0
	173	43	-14.529	0
	175	42	-51.4381	1
	178	42	28.859	0
	179	42	28.859	0

## Sheet: Fig.S2a
Fig.S2a
	Apr-Jul				Sep-Nov
	frontal distance	partial effects	standard errors		frontal distance	partial effects	standard errors
	-1.99944	-0.995914	0.278206		-1.99944	-0.292107	0.265766
	-1.95452	-0.971934	0.266956		-1.95452	-0.265378	0.25392
	-1.90959	-0.947953	0.255745		-1.90959	-0.238649	0.242125
	-1.86467	-0.923972	0.244578		-1.86467	-0.21192	0.230388
	-1.81974	-0.899992	0.233463		-1.81974	-0.185192	0.218719
	-1.77482	-0.876009	0.222407		-1.77482	-0.158466	0.207131
	-1.72989	-0.85202	0.211425		-1.72989	-0.131755	0.195644
	-1.68497	-0.828016	0.200534		-1.68497	-0.105074	0.184282
	-1.64004	-0.803989	0.189751		-1.64004	-0.078441	0.173074
	-1.59512	-0.779927	0.179102		-1.59512	-0.0518813	0.162056
	-1.5502	-0.755814	0.168613		-1.5502	-0.02543	0.151271
	-1.50527	-0.731634	0.158319		-1.50527	0.000872521	0.140771
	-1.46035	-0.707366	0.148256		-1.46035	0.0269799	0.130612
	-1.41542	-0.682989	0.138465		-1.41542	0.0528395	0.12086
	-1.3705	-0.658478	0.128992		-1.3705	0.078387	0.111588
	-1.32557	-0.633804	0.119889		-1.32557	0.103541	0.102881
	-1.28065	-0.608935	0.111212		-1.28065	0.128205	0.0948245
	-1.23572	-0.583837	0.103021		-1.23572	0.152268	0.087507
	-1.1908	-0.558476	0.0953726		-1.1908	0.175609	0.0810068
	-1.14587	-0.532817	0.0883199		-1.14587	0.198091	0.0753835
	-1.10095	-0.506827	0.0819084		-1.10095	0.219564	0.0706654
	-1.05602	-0.480477	0.0761688		-1.05602	0.239869	0.0668373
	-1.0111	-0.453741	0.0711116		-1.0111	0.258839	0.0638332
	-0.966176	-0.426599	0.0667224		-0.966176	0.276302	0.0615382
	-0.921251	-0.399038	0.0629593		-0.921251	0.292085	0.0598011
	-0.876327	-0.371055	0.059754		-0.876327	0.306012	0.058453
	-0.831402	-0.342656	0.0570172		-0.831402	0.317911	0.0573277
	-0.786477	-0.313863	0.0546476		-0.786477	0.327618	0.0562796
	-0.741553	-0.284709	0.0525427		-0.741553	0.334975	0.0551964
	-0.696628	-0.255245	0.0506099		-0.696628	0.339844	0.0540056
	-0.651704	-0.225539	0.0487758		-0.651704	0.342104	0.052678
	-0.606779	-0.195682	0.0469928		-0.606779	0.34166	0.0512277
	-0.561854	-0.165783	0.0452414		-0.561854	0.338452	0.0497064
	-0.51693	-0.135969	0.0435279		-0.51693	0.332444	0.0481945
	-0.472005	-0.106384	0.0418798		-0.472005	0.323635	0.0467884
	-0.427081	-0.0771784	0.0403381		-0.427081	0.312046	0.0455855
	-0.382156	-0.0485148	0.0389507		-0.382156	0.297727	0.0446685
	-0.337231	-0.0205624	0.0377633		-0.337231	0.28076	0.0440908
	-0.292307	0.00650474	0.0368102		-0.292307	0.261258	0.0438643
	-0.247382	0.0325105	0.0361061		-0.247382	0.239364	0.0439569
	-0.202458	0.0572801	0.0356415		-0.202458	0.215243	0.044297
	-0.157533	0.0806429	0.0353823		-0.157533	0.189083	0.0447881
	-0.112608	0.102437	0.0352778		-0.112608	0.161094	0.0453284
	-0.0676838	0.122516	0.0352698		-0.0676838	0.131508	0.0458288
	-0.0227592	0.140745	0.0353025		-0.0227592	0.100573	0.046224
	0.0221654	0.157011	0.035331		0.0221654	0.0685476	0.0464807
	0.06709	0.171221	0.0353273		0.06709	0.0356977	0.0466013
	0.112015	0.183306	0.0352837		0.112015	0.00228889	0.0466234
	0.156939	0.193218	0.0352125		0.156939	-0.0314163	0.0466156
	0.201864	0.200932	0.035143		0.201864	-0.0651629	0.0466673
	0.246788	0.206445	0.0351179		0.246788	-0.0987086	0.0468786
	0.291713	0.20978	0.0351874		0.291713	-0.131828	0.0473457
	0.336638	0.210982	0.0354009		0.336638	-0.164316	0.0481442
	0.381562	0.210117	0.0357989		0.381562	-0.195993	0.0493155
	0.426487	0.20727	0.0364055		0.426487	-0.2267	0.0508599
	0.471411	0.20254	0.0372248		0.471411	-0.256305	0.0527398
	0.516336	0.196039	0.0382419		0.516336	-0.2847	0.0548898
	0.56126	0.187889	0.0394274		0.56126	-0.311803	0.0572326
	0.606185	0.178217	0.040745		0.606185	-0.337556	0.0596941
	0.65111	0.167158	0.0421596		0.65111	-0.361925	0.0622175
	0.696034	0.154844	0.0436455		0.696034	-0.3849	0.0647755
	0.740959	0.141411	0.0451922		0.740959	-0.406496	0.067376
	0.785883	0.126989	0.0468065		0.785883	-0.426739	0.070063
	0.830808	0.111704	0.048516		0.830808	-0.445673	0.0729197
	0.875733	0.0956756	0.0503689		0.875733	-0.463355	0.0760642
	0.920657	0.0790163	0.0524302		0.920657	-0.47985	0.0796398
	0.965582	0.0618302	0.0547779		0.965582	-0.495231	0.0838037
	1.01051	0.0442123	0.0574963		1.01051	-0.509574	0.088712
	1.05543	0.0262474	0.0606679		1.05543	-0.52296	0.0945043
	1.10036	0.00800804	0.0643664		1.10036	-0.53547	0.101291
	1.14528	-0.0104461	0.0686495		1.14528	-0.547185	0.109146
	1.1902	-0.0290652	0.0735547		1.1902	-0.558181	0.118102
	1.23513	-0.0478089	0.0790984		1.23513	-0.568533	0.128156
	1.28005	-0.0666434	0.0852774		1.28005	-0.578308	0.139275
	1.32498	-0.0855383	0.0920727		1.32498	-0.587575	0.151405
	1.3699	-0.104467	0.0994534		1.3699	-0.596397	0.164478
	1.41483	-0.123408	0.107382		1.41483	-0.60483	0.178422
	1.45975	-0.142349	0.115818		1.45975	-0.612921	0.193162
	1.50468	-0.161282	0.124721		1.50468	-0.62071	0.208628
	1.5496	-0.180201	0.134049		1.5496	-0.628232	0.224753
	1.59453	-0.199102	0.143764		1.59453	-0.63552	0.241471
	1.63945	-0.217982	0.153829		1.63945	-0.642601	0.258723
	1.68438	-0.23684	0.164208		1.68438	-0.649503	0.276455
	1.7293	-0.255676	0.17487		1.7293	-0.656248	0.294614
	1.77422	-0.27449	0.185784		1.77422	-0.662856	0.313157
	1.81915	-0.293283	0.196927		1.81915	-0.669342	0.332045
	1.86407	-0.312057	0.208274		1.86407	-0.675719	0.351241
	1.909	-0.330814	0.219803		1.909	-0.682001	0.370712
	1.95392	-0.349555	0.231493		1.95392	-0.688203	0.390424
	1.99885	-0.368283	0.243322		1.99885	-0.694337	0.410346

## Sheet: Fig.S2b
Fig.S2b
	Apr-Jul				Sep-Nov
	frontal distance	partial effects	standard errors		frontal distance	partial effects	standard errors
	-1.95967	-0.901758	0.447196		-1.95967	-0.718897	0.424213
	-1.91646	-0.901415	0.427544		-1.91646	-0.664767	0.40472
	-1.87326	-0.90097	0.408003		-1.87326	-0.610712	0.385332
	-1.83005	-0.900395	0.38859		-1.83005	-0.556749	0.366068
	-1.78684	-0.899662	0.369325		-1.78684	-0.5029	0.346949
	-1.74364	-0.898727	0.350237		-1.74364	-0.449199	0.328003
	-1.70043	-0.897536	0.331356		-1.70043	-0.395685	0.309262
	-1.65722	-0.896034	0.312717		-1.65722	-0.3424	0.290763
	-1.61402	-0.89416	0.294359		-1.61402	-0.28939	0.272545
	-1.57081	-0.891846	0.276327		-1.57081	-0.236709	0.254658
	-1.52761	-0.889012	0.258674		-1.52761	-0.184419	0.237156
	-1.4844	-0.885567	0.241458		-1.4844	-0.132591	0.220103
	-1.44119	-0.881401	0.224749		-1.44119	-0.0813202	0.203577
	-1.39799	-0.876382	0.208629		-1.39799	-0.0307168	0.187667
	-1.35478	-0.870356	0.193187		-1.35478	0.0190835	0.172476
	-1.31157	-0.863155	0.178523		-1.31157	0.0679279	0.15812
	-1.26837	-0.854602	0.164738		-1.26837	0.115656	0.14472
	-1.22516	-0.844513	0.151936		-1.22516	0.162091	0.132405
	-1.18195	-0.832689	0.140217		-1.18195	0.207034	0.121305
	-1.13875	-0.818923	0.129671		-1.13875	0.250263	0.111536
	-1.09554	-0.803008	0.120362		-1.09554	0.291541	0.103185
	-1.05233	-0.784742	0.112316		-1.05233	0.330619	0.0962906
	-1.00913	-0.763936	0.10551		-1.00913	0.367237	0.0908195
	-0.96592	-0.740422	0.0998629		-0.96592	0.401133	0.0866579
	-0.922713	-0.714059	0.0952371		-0.922713	0.432046	0.0836165
	-0.879507	-0.684736	0.0914473		-0.879507	0.459723	0.0814516
	-0.8363	-0.652377	0.0882803		-0.8363	0.483917	0.079897
	-0.793094	-0.616955	0.0855183		-0.793094	0.504405	0.0786988
	-0.749887	-0.578501	0.0829624		-0.749887	0.520988	0.0776427
	-0.70668	-0.537094	0.0804472		-0.70668	0.53349	0.0765671
	-0.663474	-0.492869	0.0778519		-0.663474	0.541768	0.0753695
	-0.620267	-0.446037	0.07511		-0.620267	0.545727	0.0740096
	-0.577061	-0.396886	0.07221		-0.577061	0.545318	0.0725038
	-0.533854	-0.345765	0.0691901		-0.533854	0.540543	0.0709126
	-0.490648	-0.293075	0.0661298		-0.490648	0.53144	0.0693266
	-0.447441	-0.239256	0.0631397		-0.447441	0.518086	0.0678505
	-0.404234	-0.184786	0.0603506		-0.404234	0.500595	0.0665877
	-0.361028	-0.130173	0.0578973		-0.361028	0.479118	0.0656229
	-0.317821	-0.0759463	0.0558977		-0.317821	0.453843	0.0650075
	-0.274615	-0.0226492	0.0544324		-0.274615	0.424996	0.0647502
	-0.231408	0.0291715	0.0535259		-0.231408	0.392838	0.0648155
	-0.188202	0.0789764	0.0531367		-0.188202	0.357653	0.0651277
	-0.144995	0.126246	0.0531647		-0.144995	0.319742	0.0655854
	-0.101789	0.170493	0.0534702		-0.101789	0.279425	0.0660797
	-0.058582	0.211273	0.0539004		-0.058582	0.237025	0.0665111
	-0.0153754	0.248196	0.054312		-0.0153754	0.192871	0.0668046
	0.0278312	0.280935	0.0545903		0.0278312	0.147287	0.066921
	0.0710377	0.309241	0.0546609		0.0710377	0.100585	0.0668644
	0.114244	0.332936	0.0544929		0.114244	0.0530634	0.066682
	0.157451	0.351919	0.0541001		0.157451	0.00499932	0.0664626
	0.200657	0.366162	0.0535376		0.200657	-0.0433526	0.0663283
	0.243864	0.375704	0.0528949		0.243864	-0.0917616	0.0664209
	0.287071	0.380646	0.0522874		0.287071	-0.140023	0.0668856
	0.330277	0.381159	0.0518453		0.330277	-0.187966	0.067852
	0.373484	0.377483	0.0516957		0.373484	-0.235452	0.0694145
	0.41669	0.369917	0.0519418		0.41669	-0.282382	0.0716167
	0.459897	0.358805	0.0526428		0.459897	-0.328685	0.074447
	0.503103	0.344526	0.0538032		0.503103	-0.374321	0.0778466
	0.54631	0.327482	0.0553741		0.54631	-0.419275	0.0817262
	0.589517	0.30809	0.0572665		0.589517	-0.463554	0.0859863
	0.632723	0.286767	0.0593698		0.632723	-0.507182	0.0905356
	0.67593	0.263928	0.0615721		0.67593	-0.550198	0.0953062
	0.719136	0.239969	0.0637803		0.719136	-0.592659	0.100268
	0.762343	0.215263	0.0659323		0.762343	-0.634629	0.105433
	0.805549	0.190156	0.068005		0.805549	-0.676179	0.110855
	0.848756	0.164961	0.0700203		0.848756	-0.717383	0.116628
	0.891962	0.139951	0.0720481		0.891962	-0.758315	0.12288
	0.935169	0.115357	0.0742041		0.935169	-0.799047	0.129761
	0.978376	0.0913812	0.0766426		0.978376	-0.839645	0.13743
	1.02158	0.0681874	0.0795459		1.02158	-0.880173	0.146039
	1.06479	0.0459032	0.0831084		1.06479	-0.920686	0.155724
	1.108	0.0246112	0.0875175		1.108	-0.961229	0.166597
	1.1512	0.00435645	0.0929312		1.1512	-1.00184	0.178733
	1.19441	-0.0148419	0.099462		1.19441	-1.04254	0.192173
	1.23762	-0.0329871	0.10717		1.23762	-1.08336	0.206921
	1.28082	-0.0500956	0.116065		1.28082	-1.12432	0.222954
	1.32403	-0.0661905	0.126118		1.32403	-1.16542	0.240224
	1.36723	-0.0813092	0.137269		1.36723	-1.20668	0.258666
	1.41044	-0.0955018	0.149444		1.41044	-1.24811	0.278208
	1.45365	-0.108829	0.162559		1.45365	-1.28969	0.298771
	1.49685	-0.121356	0.176529		1.49685	-1.33142	0.320275
	1.54006	-0.133149	0.19127		1.54006	-1.37329	0.342641
	1.58327	-0.144276	0.206702		1.58327	-1.41529	0.365789
	1.62647	-0.154803	0.222748		1.62647	-1.45742	0.389644
	1.66968	-0.164796	0.239337		1.66968	-1.49966	0.414132
	1.71289	-0.174318	0.256405		1.71289	-1.542	0.439185
	1.75609	-0.183429	0.273892		1.75609	-1.58443	0.464739
	1.7993	-0.192188	0.291742		1.7993	-1.62694	0.490734
	1.84251	-0.200651	0.309904		1.84251	-1.66951	0.517112
	1.88571	-0.208872	0.328331		1.88571	-1.71213	0.54382
	1.92892	-0.216906	0.346976		1.92892	-1.7548	0.570806
	1.97213	-0.224796	0.365802		1.97213	-1.7975	0.598025

## Sheet: Fig.S2c
Fig.S2c
	Apr-Jul				Sep-Nov
	frontal distance	partial effects	standard errors		frontal distance	partial effects	standard errors
	-1.96989	-0.844529	0.344661		-1.96989	0.240381	0.153076
	-1.91808	-0.80163	0.322866		-1.91808	0.217992	0.143942
	-1.86626	-0.758965	0.301293		-1.86626	0.195613	0.135001
	-1.81445	-0.716629	0.280007		-1.81445	0.17325	0.126293
	-1.76264	-0.67473	0.259078		-1.76264	0.150909	0.117866
	-1.71083	-0.633387	0.23859		-1.71083	0.1286	0.10977
	-1.65902	-0.592728	0.218635		-1.65902	0.106332	0.102064
	-1.60721	-0.552889	0.199316		-1.60721	0.0841192	0.0948079
	-1.55539	-0.514015	0.180747		-1.55539	0.0619779	0.0880665
	-1.50358	-0.476262	0.16306		-1.50358	0.0399317	0.0819039
	-1.45177	-0.43979	0.1464		-1.45177	0.0180112	0.0763798
	-1.39996	-0.404764	0.130927		-1.39996	-0.00374586	0.0715415
	-1.34815	-0.371345	0.116808		-1.34815	-0.0252951	0.067416
	-1.29633	-0.339686	0.104212		-1.29633	-0.0465864	0.0640016
	-1.24452	-0.309933	0.0932922		-1.24452	-0.0675621	0.0612629
	-1.19271	-0.28221	0.084163		-1.19271	-0.0881554	0.0591295
	-1.1409	-0.256616	0.0768633		-1.1409	-0.108289	0.057502
	-1.08909	-0.233217	0.071321		-1.08909	-0.127875	0.0562617
	-1.03727	-0.212037	0.0673365		-1.03727	-0.146813	0.0552849
	-0.985463	-0.193059	0.0646003		-0.985463	-0.164993	0.0544542
	-0.933651	-0.176227	0.0627429		-0.933651	-0.182298	0.0536681
	-0.881839	-0.161441	0.0613981		-0.881839	-0.198601	0.052847
	-0.830028	-0.148561	0.0602532		-0.830028	-0.213771	0.0519363
	-0.778216	-0.137412	0.0590745		-0.778216	-0.227674	0.050906
	-0.726404	-0.127783	0.0577145		-0.726404	-0.240173	0.0497499
	-0.674592	-0.119427	0.0561079		-0.674592	-0.251131	0.0484847
	-0.62278	-0.112072	0.0542602		-0.62278	-0.260413	0.0471461
	-0.570968	-0.105417	0.0522346		-0.570968	-0.267888	0.0457844
	-0.519157	-0.0991496	0.050135		-0.519157	-0.27343	0.0444581
	-0.467345	-0.0929523	0.0480893		-0.467345	-0.276924	0.0432272
	-0.415533	-0.0865076	0.0462314		-0.415533	-0.278261	0.0421458
	-0.363721	-0.0795098	0.0446798		-0.363721	-0.277349	0.0412554
	-0.311909	-0.071676	0.0435158		-0.311909	-0.274115	0.0405789
	-0.260098	-0.062754	0.0427647		-0.260098	-0.268504	0.0401157
	-0.208286	-0.0525301	0.0423894		-0.208286	-0.260482	0.0398419
	-0.156474	-0.0408443	0.0423006		-0.156474	-0.250039	0.0397145
	-0.104662	-0.0275974	0.0423793		-0.104662	-0.237193	0.0396785
	-0.0528502	-0.0127503	0.0425007		-0.0528502	-0.221982	0.0396751
	-0.00103839	0.00367006	0.0425576		-0.00103839	-0.204471	0.039649
	0.0507734	0.0215685	0.0424775		0.0507734	-0.184746	0.0395554
	0.102585	0.0407884	0.0422303		0.102585	-0.162915	0.039364
	0.154397	0.061107	0.0418356		0.154397	-0.139107	0.0390621
	0.206209	0.0822342	0.0413628		0.206209	-0.113468	0.0386568
	0.258021	0.10382	0.0409239		0.258021	-0.0861646	0.0381743
	0.309833	0.12546	0.0406595		0.309833	-0.0573763	0.0376579
	0.361644	0.146691	0.0407151		0.361644	-0.0272982	0.0371657
	0.413456	0.167016	0.0412043		0.413456	0.00386653	0.0367611
	0.465268	0.185913	0.042178		0.465268	0.0359101	0.0365049
	0.51708	0.20285	0.0436089		0.51708	0.0686231	0.0364463
	0.568892	0.217294	0.0453964		0.568892	0.101798	0.0366153
	0.620704	0.228723	0.047391		0.620704	0.135233	0.037019
	0.672515	0.236637	0.0494249		0.672515	0.168733	0.0376424
	0.724327	0.240577	0.0513443		0.724327	0.202117	0.0384554
	0.776139	0.240136	0.0530358		0.776139	0.235221	0.0394223
	0.827951	0.234973	0.0544493		0.827951	0.267899	0.040512
	0.879763	0.22482	0.0556199		0.879763	0.300029	0.0417071
	0.931574	0.209497	0.0566878		0.931574	0.331514	0.0430115
	0.983386	0.18889	0.0579095		0.983386	0.362275	0.0444534
	1.0352	0.162955	0.0596567		1.0352	0.392257	0.0460848
	1.08701	0.13172	0.0623875		1.08701	0.421421	0.0479804
	1.13882	0.0952716	0.0665757		1.13882	0.449748	0.0502297
	1.19063	0.0537496	0.0726187		1.19063	0.477237	0.0529287
	1.24245	0.00734099	0.0807633		1.24245	0.503897	0.0561689
	1.29426	-0.0437352	0.0910897		1.29426	0.52975	0.0600269
	1.34607	-0.0992359	0.103547		1.34607	0.554828	0.0645577
	1.39788	-0.158906	0.118006		1.39788	0.579166	0.069792
	1.44969	-0.222487	0.134308		1.44969	0.602804	0.0757376
	1.5015	-0.289725	0.152291		1.5015	0.625782	0.0823836
	1.55332	-0.360373	0.171802		1.55332	0.64814	0.0897053
	1.60513	-0.434202	0.192705		1.60513	0.669919	0.0976698
	1.65694	-0.511007	0.214881		1.65694	0.691155	0.106241
	1.70875	-0.590605	0.238229		1.70875	0.711879	0.115381
	1.76056	-0.672829	0.262658		1.76056	0.732122	0.125055
	1.81238	-0.757524	0.288091		1.81238	0.751913	0.135228
	1.86419	-0.844548	0.314459		1.86419	0.771277	0.145867
	1.916	-0.933763	0.341696		1.916	0.790239	0.156941
	1.96781	-1.02503	0.369741		1.96781	0.808826	0.16842

## Sheet: Fig.S2d
Fig.S2d
	Jun-Jul				Sep-Nov
	frontal distance	partial effects	standard errors		frontal distance	partial effects	standard errors
	-1.98046	-0.255413	0.242619		-1.98046	-0.0920046	0.202122
	-1.93996	-0.247163	0.233695		-1.93996	-0.087043	0.194469
	-1.89947	-0.238913	0.224838		-1.89947	-0.0820811	0.186875
	-1.85898	-0.230663	0.216058		-1.85898	-0.0771189	0.179352
	-1.81849	-0.222413	0.207367		-1.81849	-0.0721563	0.171911
	-1.778	-0.214162	0.198778		-1.778	-0.0671935	0.164564
	-1.73751	-0.205911	0.190306		-1.73751	-0.0622303	0.157325
	-1.69702	-0.197659	0.181963		-1.69702	-0.0572669	0.150206
	-1.65652	-0.189408	0.173767		-1.65652	-0.0523036	0.143224
	-1.61603	-0.181156	0.165734		-1.61603	-0.0473406	0.136393
	-1.57554	-0.172905	0.157881		-1.57554	-0.042379	0.129732
	-1.53505	-0.164657	0.150229		-1.53505	-0.0374204	0.123259
	-1.49456	-0.156413	0.142797		-1.49456	-0.0324673	0.116994
	-1.45407	-0.148176	0.135606		-1.45407	-0.0275227	0.110956
	-1.41358	-0.139948	0.128675		-1.41358	-0.0225901	0.105165
	-1.37308	-0.131733	0.122021		-1.37308	-0.0176733	0.0996361
	-1.33259	-0.123536	0.11566		-1.33259	-0.0127771	0.0943855
	-1.2921	-0.115359	0.109605		-1.2921	-0.00790697	0.0894252
	-1.25161	-0.10721	0.103865		-1.25161	-0.00306962	0.084764
	-1.21112	-0.0990946	0.0984466		-1.21112	0.0017271	0.0804064
	-1.17063	-0.0910202	0.0933499		-1.17063	0.00647462	0.0763524
	-1.13014	-0.0829951	0.0885718		-1.13014	0.0111632	0.0725966
	-1.08964	-0.0750289	0.0841042		-1.08964	0.0157816	0.0691289
	-1.04915	-0.0671331	0.0799348		-1.04915	0.0203165	0.0659348
	-1.00866	-0.0593212	0.0760488		-1.00866	0.0247521	0.0629967
	-0.968169	-0.0516088	0.0724295		-0.968169	0.0290703	0.060295
	-0.927678	-0.0440139	0.0690598		-0.927678	0.0332505	0.0578098
	-0.887186	-0.0365559	0.0659236		-0.887186	0.0372703	0.0555225
	-0.846695	-0.029256	0.063007		-0.846695	0.0411055	0.053416
	-0.806204	-0.0221367	0.0602988		-0.806204	0.0447304	0.0514766
	-0.765712	-0.0152219	0.0577921		-0.765712	0.0481177	0.0496947
	-0.725221	-0.0085368	0.0554842		-0.725221	0.0512391	0.0480645
	-0.684729	-0.00210716	0.0533759		-0.684729	0.0540654	0.0465838
	-0.644238	0.00404059	0.0514711		-0.644238	0.056567	0.045253
	-0.603746	0.00987981	0.0497751		-0.603746	0.058714	0.0440743
	-0.563255	0.015384	0.0482935		-0.563255	0.0604771	0.0430496
	-0.522763	0.0205269	0.0470288		-0.522763	0.0618273	0.0421786
	-0.482272	0.0252833	0.0459798		-0.482272	0.062737	0.0414581
	-0.441781	0.0296292	0.0451401		-0.441781	0.0631801	0.0408807
	-0.401289	0.0335427	0.0444978		-0.401289	0.0631332	0.0404351
	-0.360798	0.037004	0.0440359		-0.360798	0.0625753	0.0401063
	-0.320306	0.0399956	0.0437333		-0.320306	0.0614884	0.0398767
	-0.279815	0.0425031	0.0435669		-0.279815	0.0598582	0.0397275
	-0.239323	0.0445156	0.0435143		-0.239323	0.0576742	0.0396413
	-0.198832	0.0460258	0.0435559		-0.198832	0.0549306	0.0396034
	-0.15834	0.0470305	0.0436772		-0.15834	0.0516262	0.0396037
	-0.117849	0.0475303	0.0438696		-0.117849	0.0477639	0.0396377
	-0.0773576	0.0475293	0.0441307		-0.0773576	0.043351	0.039706
	-0.0368662	0.0470353	0.0444646		-0.0368662	0.0383987	0.0398151
	0.00362527	0.0460593	0.0448806		0.00362527	0.0329219	0.0399759
	0.0441167	0.0446152	0.0453922		0.0441167	0.0269388	0.0402028
	0.0846082	0.0427197	0.0460154		0.0846082	0.0204706	0.0405123
	0.1251	0.0403924	0.0467676		0.1251	0.0135415	0.0409216
	0.165591	0.0376549	0.0476653		0.165591	0.006178	0.0414464
	0.206082	0.0345303	0.0487228		0.206082	-0.0015918	0.0420997
	0.246574	0.0310437	0.049952		0.246574	-0.00973824	0.042891
	0.287065	0.0272207	0.0513615		0.287065	-0.0182306	0.043826
	0.327557	0.0230881	0.0529571		0.327557	-0.0270379	0.0449066
	0.368048	0.0186726	0.0547428		0.368048	-0.0361287	0.0461318
	0.40854	0.0140011	0.0567217		0.40854	-0.045472	0.0474993
	0.449031	0.00910017	0.0588973		0.449031	-0.0550375	0.0490064
	0.489523	0.00399566	0.0612751		0.489523	-0.0647958	0.0506521
	0.530014	-0.00128774	0.0638632		0.530014	-0.0747194	0.0524384
	0.570505	-0.00672664	0.0666725		0.570505	-0.0847823	0.0543706
	0.610997	-0.012299	0.0697167		0.610997	-0.0949604	0.0564576
	0.651488	-0.0179844	0.0730117		0.651488	-0.105232	0.058712
	0.69198	-0.0237645	0.0765748		0.69198	-0.115577	0.0611496
	0.732471	-0.0296226	0.0804236		0.732471	-0.125978	0.0637878
	0.772963	-0.0355438	0.0845746		0.772963	-0.13642	0.066645
	0.813454	-0.041514	0.089042		0.813454	-0.146889	0.0697385
	0.853946	-0.0475212	0.0938372		0.853946	-0.157372	0.0730842
	0.894437	-0.0535553	0.0989684		0.894437	-0.167861	0.0766958
	0.934928	-0.0596078	0.10444		0.934928	-0.178347	0.0805835
	0.97542	-0.0656715	0.110252		0.97542	-0.188824	0.0847539
	1.01591	-0.0717407	0.116401		1.01591	-0.199288	0.0892094
	1.0564	-0.0778106	0.12288		1.0564	-0.209734	0.0939486
	1.09689	-0.0838774	0.129679		1.09689	-0.22016	0.0989663
	1.13739	-0.0899383	0.136783		1.13739	-0.230565	0.104254
	1.17788	-0.0959913	0.144178		1.17788	-0.240947	0.109802
	1.21837	-0.102035	0.151849		1.21837	-0.251308	0.115597
	1.25886	-0.10807	0.159776		1.25886	-0.261647	0.121624
	1.29935	-0.114094	0.167945		1.29935	-0.271965	0.127871
	1.33984	-0.12011	0.176336		1.33984	-0.282265	0.134321
	1.38033	-0.126117	0.184932		1.38033	-0.292547	0.140958
	1.42083	-0.132115	0.193714		1.42083	-0.302814	0.147768
	1.46132	-0.138105	0.202667		1.46132	-0.313066	0.154734
	1.50181	-0.144088	0.211773		1.50181	-0.323305	0.161842
	1.5423	-0.150065	0.221018		1.5423	-0.333533	0.169078
	1.58279	-0.156035	0.230387		1.58279	-0.343751	0.17643
	1.62328	-0.162001	0.239869		1.62328	-0.35396	0.183886
	1.66377	-0.167963	0.249451		1.66377	-0.364162	0.191434
	1.70427	-0.173921	0.259121		1.70427	-0.374359	0.199065
	1.74476	-0.179877	0.268868		1.74476	-0.384551	0.206767
	1.78525	-0.18583	0.278684		1.78525	-0.394739	0.214533
	1.82574	-0.191782	0.288559		1.82574	-0.404924	0.222355
	1.86623	-0.197732	0.298486		1.86623	-0.415108	0.230225
	1.90672	-0.203682	0.308457		1.90672	-0.425291	0.238136
	1.94721	-0.209631	0.318467		1.94721	-0.435473	0.246085

## Sheet: Fig.S3a
Fig.S3a
	lon	lat	RDFPA	significant
	145	39	36.109	0
	146	36	13.4576	0
	146	37	25.1932	1
	146	39	23.3671	0
	147	37	26.5451	1
	147	38	26.3579	1
	147	39	-9.31453	0
	147	40	-22.4021	0
	148	38	30.0642	1
	148	39	-8.02446	0
	148	40	-24.9075	1
	148	42	62.8065	1
	149	39	5.12323	0
	149	40	-7.22851	0
	149	41	28.6916	0
	149	42	43.4278	1
	150	40	39.9779	1
	150	41	-11.1847	0
	150	42	-2.45113	0
	150	43	8.68192	0
	150	47	3.56324	0
	151	37	27.2246	1
	151	39	54.4004	1
	151	40	44.9173	1
	151	41	3.66183	0
	151	42	11.5583	0
	152	40	66.7374	1
	152	41	43.9474	1
	152	42	55.5576	1
	152	46	-26.99	1
	153	41	73.4657	1
	153	42	80.0475	1
	153	43	28.6464	1
	153	44	18.2262	0
	154	41	27.9449	1
	154	42	45.6077	1
	154	43	-9.43407	0
	154	44	26.8172	1
	155	42	24.1491	1
	155	43	-12.5567	1
	155	44	34.3366	1
	156	42	-27.2891	0
	156	43	-2.02154	0
	156	44	29.8586	1
	156	45	24.699	1
	157	41	-18.277	0
	157	42	-33.3571	0
	157	44	19.2441	1
	157	45	34.3241	1
	158	41	-26.3655	0
	158	42	-54.1891	1
	158	43	13.0199	0
	158	44	16.6425	1
	159	43	-8.06226	0
	159	44	41.2805	1
	159	45	83.7801	1
	160	43	-49.582	1
	160	44	5.5994	0
	160	45	37.9456	1
	161	44	-6.56762	0

## Sheet: Fig.S3b
Fig.S3b
	lon	lat	RDFPA	significant
	140	34	-15.0547	0
	141	35	-15.0547	0
	141	42	-5.89728	0
	142	42	-5.89728	0
	146	45	-34.7711	0
	147	40	-52.3871	1
	147	43	-36.1028	0
	147	44	-57.3242	0
	147	45	-51.6726	1
	148	40	-42.1311	1
	148	43	-14.6905	0
	148	46	-72.255	1
	149	40	-7.6244	0
	149	41	-8.31165	0
	149	42	-53.5392	0
	149	43	-48.3069	0
	149	44	-74.8951	1
	149	45	-32.8924	0
	149	46	-41.4916	0
	150	41	-23.1717	0
	150	42	-53.0178	1
	150	43	-68.9428	1
	150	44	-91.5421	1
	150	45	-35.7667	0
	150	46	-24.5902	0
	151	41	-27.8008	0
	151	42	-91.4691	1
	151	43	-102.422	1
	151	44	-87.8208	1
	152	39	23.2174	0
	152	40	-23.2558	0
	152	41	-43.9294	1
	152	42	-110.962	1
	152	43	-83.2005	1
	152	44	-70.7196	1
	153	39	21.7645	0
	153	41	-32.0221	0
	153	42	-100.268	1
	153	43	-64.7082	1
	153	44	-86.6857	1
	153	45	-43.7075	0
	154	39	-41.0454	1
	154	42	-72.2284	1
	154	43	-51.493	1
	154	44	-70.6147	1
	154	45	-55.635	1
	154	46	-44.3961	0
	155	40	-40.4719	1
	155	42	-31.9704	1
	155	43	-32.8889	1
	155	44	-63.7395	1
	155	45	-36.2147	0
	155	46	-46.4823	0
	155	47	-16.8219	0
	155	48	52.1654	0
	155	49	63.3516	1
	156	43	-23.8677	0
	156	44	-33.4542	1
	156	45	-17.2214	0
	156	46	-8.29413	0
	156	47	54.0615	0
	156	48	124.93	0
	156	49	105.467	1
	157	42	-8.9613	0
	157	43	2.93851	0
	157	44	-11.8971	1
	157	45	1.18984	0
	157	46	-89.8766	1
	157	47	-40.8933	0
	157	48	-96.1163	0
	157	49	-16.9496	0
	158	43	-15.5528	0
	158	44	-25.1681	1
	158	45	-33.0823	1
	158	46	-95.0049	1
	158	47	-54.8938	0
	158	48	-93.0359	0
	158	49	-23.8984	0
	159	44	-12.6087	0
	159	45	-50.7043	1
	159	46	-162.373	1
	159	47	-208.317	1
	160	46	-67.8072	1
	160	47	-98.7008	1
	160	48	-87.06	1

## Sheet: Fig.S3c
Fig.S3c
	lon	lat	RDFPA	significant
	141	34	27.7774	0
	141	35	25.2242	0
	141	36	27.7774	0
	141	42	48.7158	1
	142	35	25.2242	0
	142	38	-29.9177	0
	143	39	-73.6417	0
	143	40	-71.0885	1
	144	39	-71.0885	1
	144	40	-71.0885	1
	146	39	-1.79375	0
	146	41	17.5341	0
	147	39	9.01769	0
	147	40	6.46455	0
	147	43	-7.52482	0
	148	40	56.0877	1
	148	43	-22.6306	0
	148	46	13.7746	0
	149	37	-28.4723	0
	149	39	18.2575	0
	149	40	29.4279	0
	149	41	26.8346	0
	149	42	-1.05776	0
	149	43	-43.5034	0
	149	45	-14.7928	0
	149	46	16.4824	0
	150	37	-31.0255	0
	150	39	1.82386	0
	150	40	15.4753	0
	150	41	8.48171	0
	150	42	-26.2138	0
	150	43	-94.1631	1
	150	44	-63.0253	0
	150	45	19.2978	0
	151	35	17.872	0
	151	36	-12.8105	0
	151	40	-2.87602	0
	151	41	7.98959	0
	151	42	-42.9994	0
	151	43	-93.4137	1
	151	44	-70.0814	1
	151	45	-10.1272	0
	152	38	-14.9282	0
	152	39	39.0339	0
	152	40	37.2897	0
	152	41	50.8822	0
	152	42	-31.1584	0
	152	43	-8.74909	0
	152	45	3.88554	0
	152	46	2.80211	0
	153	39	39.5498	0
	153	40	40.9885	0
	153	41	61.4758	1
	153	42	1.46289	0
	153	43	-3.82234	0
	153	44	10.9552	0
	153	46	-1.29537	0
	154	38	-9.39267	0
	154	40	10.1787	0
	154	41	47.0587	1
	154	42	19.4238	0
	154	43	19.8474	0
	154	44	28.1639	0
	154	45	-7.10926	0
	155	39	-12.7024	0
	155	40	5.00919	0
	155	41	31.0248	0
	155	42	45.8037	1
	155	43	-12.6517	0
	155	44	18.1285	0
	155	45	28.1511	0
	155	46	71.4481	1
	156	40	26.4278	0
	156	41	41.3963	0
	156	42	36.8513	0
	156	43	22.6175	0
	156	44	16.0002	0
	156	45	21.2711	0
	157	40	65.6487	1
	157	41	69.0913	1
	157	42	64.1951	1
	157	43	15.6	0
	157	44	9.0326	0
	157	45	-15.5032	0
	158	40	19.8532	0
	158	41	18.1645	0
	158	42	25.3332	0
	158	43	14.5478	0
	158	44	-10.996	0
	158	45	-44.1014	0
	158	46	-28.9083	0
	159	32	-16.3058	0
	159	40	2.21947	0
	159	41	-1.82296	0
	159	42	42.897	1
	159	43	45.7895	1
	159	44	56.7541	1
	159	45	18.8123	0
	159	46	50.364	0
	159	47	43.4418	0
	160	35	55.2203	1
	160	38	18.5028	0
	160	40	-19.468	0
	160	41	-45.3458	1
	160	42	18.0944	0
	160	43	60.4248	1
	160	44	90.7025	1
	160	45	55.7013	1
	160	46	57.6706	1
	160	47	10.6776	0
	161	35	55.2203	1
	161	38	138.432	1
	161	40	-21.2045	0
	161	41	-53.5426	0
	161	42	20.9804	0
	161	43	83.7706	1
	161	44	106.067	1
	161	45	106.268	1
	161	48	8.32302	0
	162	38	117.345	1
	162	39	102.082	1
	162	40	-18.6608	0
	162	41	-30.9837	0
	162	42	-3.96499	0
	162	43	55.9492	0
	162	44	39.9576	0
	162	45	55.5533	0
	162	46	27.985	0
	162	47	5.18392	0
	163	40	-15.3774	0
	163	41	-4.28579	0
	163	42	-3.34195	0
	163	43	39.9102	0
	163	44	1.25995	0
	163	45	64.6544	0
	163	46	53.018	0
	163	49	17.872	0
	164	41	30.2653	1
	164	42	22.5818	0
	164	43	51.1255	1
	164	46	33.4809	0
	164	48	17.872	0
	165	40	-6.59183	0
	165	41	7.64178	0
	165	42	24.8222	0
	165	43	54.0937	0
	165	44	39.8601	0
	165	46	40.9404	0
	166	41	4.81783	0
	166	42	3.03598	0
	166	43	24.1934	0
	166	47	35.0786	0
	167	43	62.6775	0
	167	48	95.0554	1
	168	42	-19.8347	0
	168	43	43.7245	0
	168	44	47.835	0
	168	47	42.7166	0
	168	48	42.7166	0
	169	42	4.06717	0
	169	47	24.3013	0
	170	41	-5.1562	0
	170	43	-5.1562	0
	172	41	68.4571	1
	173	39	47.7063	1
	173	40	71.4516	1
	176	39	-13.2772	0
	176	40	-13.2772	0
	177	39	-15.8303	0
	177	42	52.8664	1
	178	40	8.83988	0
	179	39	42.9825	0
	179	42	-6.96766	0
	179	43	15.8037	0
	180	40	60.3813	1
	180	44	49.6557	1
	181	39	66.6009	1
	181	41	30.9015	0
	181	42	-22.5877	0
	182	41	-59.2018	0
	182	42	-86.7542	1
	182	43	-100.193	1
	182	44	-54.1426	1
	183	41	-20.4324	0
	183	42	-53.4261	0
	184	39	92.3323	1
	184	40	85.2031	1
	184	41	-64.7407	0
	184	42	-57.0969	0
	185	39	71.7968	1
	185	40	90.3401	1
	185	41	7.96006	0
	185	42	-3.33289	0
	185	44	32.8773	1
	186	39	-3.24649	0
	186	40	-2.76367	0
	186	41	-26.3983	0
	186	42	-16.5812	0
	186	43	5.96369	0
	186	44	36.4081	1
	187	39	-2.78756	0
	187	40	-2.67309	0
	187	41	21.8395	0
	187	43	-21.0517	0
	188	39	42.0963	1
	188	40	43.1068	1
	188	41	21.2723	0
	188	42	3.08709	0
	188	43	-28.2731	0
	188	44	-27.3088	0
	189	39	44.6723	0
	189	40	66.6951	1
	189	41	53.5625	1
	189	44	-61.0652	1
	190	39	63.2083	1
	190	40	84.7532	1
	190	41	13.5603	0
	190	42	85.2579	1
	190	43	10.0892	0
	190	44	18.9229	0
	191	30	30.8152	0
	191	39	38.86	0
	191	41	-2.01993	0
	191	42	71.4692	1
	191	43	42.6251	0
	192	30	35.8099	0
	192	31	35.8099	0
	192	41	1.32739	0
	192	42	35.1283	0
	193	30	40.9162	1
	193	31	3.24987	0
	193	32	-19.7635	0
	193	41	34.0248	1
	193	42	24.884	1
	193	43	39.6109	1
	193	44	19.3826	0
	194	32	-28.033	0
	194	40	43.6844	0
	194	41	50.7016	0
	195	32	-30.5862	0
	195	40	67.4842	1
	195	41	67.4842	1
	196	31	7.08016	0
	196	32	4.52702	0
	196	33	7.08016	0
	196	40	63.7003	1
	196	41	63.7003	1
	197	35	8.29291	0
	197	37	-16.6845	0
	197	41	104.534	1
	198	35	-35.0906	0
	198	36	-72.2003	0
	198	37	12.4339	0
	198	40	58.0279	0
	199	35	-28.0647	0
	199	36	-44.0452	0
	199	40	58.3282	0
	199	41	58.3282	0
	200	36	-18.8931	0
	200	37	63.4872	0
	200	38	33.4711	1
	200	40	-18.5418	0
	200	41	-18.5418	0
	201	36	10.4409	0
	201	37	20.3191	0
	201	40	-6.24765	0
	202	36	20.0901	0
	202	37	20.0901	0
	205	31	47.9471	1
	205	36	-8.58302	0
	206	31	63.977	1
	206	32	51.2157	0
	206	33	37.0657	0
	206	34	-21.3442	0
	206	35	-11.1362	0
	207	32	-6.41696	0
	207	33	34.5126	0
	208	31	5.7026	0
	208	32	5.7026	0
	208	35	13.7419	0
	209	30	-20.9269	0
	209	35	13.7419	0

[truncated: 29 more sheets: Fig.S3d, Fig.S3e, Fig.S4a, Fig.S4b, Fig.S4c, Fig.S5a, Fig.S5b, Fig.S5c, Fig.S5d, Fig.S5e, Fig.S5f, Fig.S5g, Fig.S5h, Fig.S5i, Fig.S5j, Fig.S5k, Fig.S5l, Fig.S6a, Fig.S6b, Fig.S6c …]
