# Supplementary material for: Underestimated barrier effects of ocean fronts shape global fishery distribution
Source: Nat Commun. 2026 Mar 28;17:4545. doi: 10.1038/s41467-026-71250-0 (PMC13194931; doi:10.1038/s41467-026-71250-0)
Supplement: Supplementary file 4 — Source Data [file 41467_2026_71250_MOESM4_ESM.zip › Source data for Figures.xlsx]

## Sheet: Fig.1a
Fig.1a
	lon	lat	frontal zone(1 warm, -1 cold)			lon	lat
	139.975	31.975	0		EEZ data	166.276	59.801
	139.975	32.025	0			171.4	57.21
	139.975	32.075	0			173.28	55.55
	139.975	32.125	0			178.59	54.42
	139.975	32.175	0			178.551	48.0461
	139.975	32.225	0			178.526	48.0483
	139.975	32.275	0			178.501	48.0506
	139.975	32.325	0			178.477	48.0529
	139.975	32.375	0			178.452	48.0553
	139.975	32.425	0			178.428	48.0578
	139.975	32.475	0			178.403	48.0604
	139.975	32.525	0			178.379	48.063
	139.975	32.575	0			178.354	48.0657
	139.975	32.625	0			178.33	48.0685
	139.975	32.675	0			178.305	48.0714
	139.975	32.725	0			178.281	48.0744
	139.975	32.775	0			178.256	48.0774
	139.975	32.825	0			178.232	48.0805
	139.975	32.875	0			178.208	48.0837
	139.975	32.925	0			178.183	48.087
	139.975	32.975	0			178.159	48.0903
	139.975	33.025	0			178.135	48.0937
	139.975	33.075	0			178.11	48.0972
	139.975	33.125	0			178.086	48.1007
	139.975	33.175	0			178.062	48.1044
	139.975	33.225	0			178.037	48.1081
	139.975	33.275	0			178.013	48.1119
	139.975	33.325	0			177.989	48.1158
	139.975	33.375	0			177.965	48.1197
	139.975	33.425	1			177.941	48.1237
	139.975	33.475	1			177.917	48.1278
	139.975	33.525	1			177.893	48.132
	139.975	33.575	1			177.869	48.1362
	139.975	33.625	1			177.845	48.1406
	139.975	33.675	1			177.821	48.1449
	139.975	33.725	-1			177.797	48.1494
	139.975	33.775	-1			177.773	48.154
	139.975	33.825	-1			177.749	48.1586
	139.975	33.875	0			177.725	48.1633
	139.975	33.925	0			177.701	48.1681
	139.975	33.975	0			177.677	48.1729
	139.975	34.025	0			177.654	48.1778
	139.975	34.075	0			177.639	48.1809
	139.975	34.125	0			177.628	48.1832
	139.975	34.175	0			177.604	48.1882
	139.975	34.225	0			177.581	48.1934
	139.975	34.275	0			177.557	48.1986
	139.975	34.325	0			177.533	48.2039
	139.975	34.375	0			177.51	48.2093
	139.975	34.425	0			177.486	48.2147
	139.975	34.475	0			177.463	48.2202
	139.975	34.525	0			177.439	48.2258
	139.975	34.575	0			177.416	48.2314
	139.975	34.625	1			177.392	48.2372
	139.975	34.675	1			177.369	48.243
	139.975	34.725	1			177.346	48.2489
	139.975	34.775	-1			177.323	48.2548
	139.975	34.825	-1			177.299	48.2608
	139.975	34.875	-1			177.276	48.2669
	139.975	34.925	-1			177.253	48.2731
	139.975	34.975	-1			177.23	48.2793
	139.975	35.025	-1			177.207	48.2857
	139.975	35.075	NaN			177.184	48.292
	139.975	35.125	NaN			177.161	48.2985
	139.975	35.175	NaN			177.149	48.3019
	139.975	35.225	NaN			177.141	48.3041
	139.975	35.275	NaN			177.118	48.3106
	139.975	35.325	NaN			177.095	48.3172
	139.975	35.375	NaN			177.072	48.3239
	139.975	35.425	NaN			177.049	48.3307
	139.975	35.475	0			177.028	48.3372
	139.975	35.525	0			177.026	48.3376
	139.975	35.575	0			177.003	48.3445
	139.975	35.625	0			176.981	48.3514
	139.975	35.675	0			176.958	48.3584
	139.975	35.725	NaN			176.936	48.3655
	139.975	35.775	NaN			176.913	48.3727
	139.975	35.825	NaN			176.891	48.38
	139.975	35.875	NaN			176.868	48.3873
	139.975	35.925	NaN			176.846	48.3946
	139.975	35.975	NaN			176.823	48.4021
	139.975	36.025	NaN			176.822	48.4025
	139.975	36.075	NaN			176.808	48.4073
	139.975	36.125	NaN			176.786	48.4148
	139.975	36.175	NaN			176.763	48.4224
	139.975	36.225	NaN			176.741	48.4301
	139.975	36.275	NaN			176.719	48.4378
	139.975	36.325	NaN			176.697	48.4456
	139.975	36.375	NaN			176.675	48.4535
	139.975	36.425	NaN			176.653	48.4614
	139.975	36.475	NaN			176.631	48.4694
	139.975	36.525	NaN			176.609	48.4775
	139.975	36.575	NaN			176.587	48.4856
	139.975	36.625	NaN			176.565	48.4938
	139.975	36.675	NaN			176.544	48.5021
	139.975	36.725	NaN			176.522	48.5104
	139.975	36.775	NaN			176.5	48.5189
	139.975	36.825	NaN			176.495	48.5209
	139.975	36.875	NaN			176.472	48.5234
	139.975	36.925	NaN			176.447	48.5261
	139.975	36.975	NaN			176.422	48.5289
	139.975	37.025	NaN			176.398	48.5318
	139.975	37.075	NaN			176.373	48.5347
	139.975	37.125	NaN			176.348	48.5377
	139.975	37.175	NaN			176.324	48.5409
	139.975	37.225	NaN			176.299	48.544
	139.975	37.275	NaN			176.275	48.5473
	139.975	37.325	NaN			176.25	48.5506
	139.975	37.375	NaN			176.225	48.554
	139.975	37.425	NaN			176.201	48.5575
	139.975	37.475	NaN			176.176	48.5611
	139.975	37.525	NaN			176.152	48.5647
	139.975	37.575	NaN			176.128	48.5684
	139.975	37.625	NaN			176.103	48.5722
	139.975	37.675	NaN			176.079	48.5761
	139.975	37.725	NaN			176.054	48.58
	139.975	37.775	NaN			176.03	48.584
	139.975	37.825	NaN			176.006	48.5881
	139.975	37.875	NaN			175.981	48.5923
	139.975	37.925	NaN			175.957	48.5965
	139.975	37.975	NaN			175.948	48.5981
	139.975	38.025	NaN			175.932	48.6009
	139.975	38.075	NaN			175.908	48.6053
	139.975	38.125	NaN			175.884	48.6098
	139.975	38.175	NaN			175.86	48.6143
	139.975	38.225	NaN			175.836	48.6189
	139.975	38.275	NaN			175.812	48.6236
	139.975	38.325	NaN			175.788	48.6284
	139.975	38.375	NaN			175.764	48.6332
	139.975	38.425	NaN			175.74	48.6381
	139.975	38.475	NaN			175.716	48.6431
	139.975	38.525	NaN			175.692	48.6482
	139.975	38.575	NaN			175.668	48.6533
	139.975	38.625	NaN			175.644	48.6585
	139.975	38.675	NaN			175.62	48.6638
	139.975	38.725	NaN			175.596	48.6692
	139.975	38.775	NaN			175.573	48.6746
	139.975	38.825	NaN			175.549	48.6801
	139.975	38.875	NaN			175.525	48.6857
	139.975	38.925	NaN			175.502	48.6913
	139.975	38.975	NaN			175.478	48.6971
	139.975	39.025	NaN			175.454	48.7029
	139.975	39.075	NaN			175.431	48.7087
	139.975	39.125	NaN			175.407	48.7147
	139.975	39.175	NaN			175.384	48.7207
	139.975	39.225	NaN			175.36	48.7268
	139.975	39.275	NaN			175.337	48.7329
	139.975	39.325	-1			175.314	48.7392
	139.975	39.375	-1			175.29	48.7455
	139.975	39.425	-1			175.267	48.7519
	139.975	39.475	-1			175.244	48.7583
	139.975	39.525	-1			175.221	48.7648
	139.975	39.575	-1			175.198	48.7714
	139.975	39.625	-1			175.175	48.7781
	139.975	39.675	-1			175.152	48.7848
	139.975	39.725	-1			175.129	48.7916
	139.975	39.775	-1			175.106	48.7985
	139.975	39.825	-1			175.083	48.8055
	139.975	39.875	0			175.06	48.8125
	139.975	39.925	NaN			175.037	48.8196
	139.975	39.975	NaN			175.014	48.8267
	139.975	40.025	NaN			174.992	48.834
	139.975	40.075	NaN			174.969	48.8413
	139.975	40.125	0			174.946	48.8486
	139.975	40.175	0			174.924	48.8561
	139.975	40.225	0			174.901	48.8636
	139.975	40.275	0			174.879	48.8712
	139.975	40.325	0			174.856	48.8788
	139.975	40.375	0			174.834	48.8866
	139.975	40.425	NaN			174.812	48.8944
	139.975	40.475	NaN			174.79	48.9022
	139.975	40.525	NaN			174.767	48.9101
	139.975	40.575	NaN			174.745	48.9181
	139.975	40.625	NaN			174.723	48.9262
	139.975	40.675	0			174.701	48.9343
	139.975	40.725	0			174.679	48.9425
	139.975	40.775	0			174.657	48.9508
	139.975	40.825	0			174.635	48.9591
	139.975	40.875	0			174.613	48.9676
	139.975	40.925	0			174.592	48.976
	139.975	40.975	0			174.57	48.9846
	139.975	41.025	0			174.548	48.9932
	139.975	41.075	0			174.527	49.0019
	139.975	41.125	1			174.505	49.0106
	139.975	41.175	1			174.484	49.0194
	139.975	41.225	1			174.462	49.0283
	139.975	41.275	1			174.441	49.0372
	139.975	41.325	1			174.42	49.0462
	139.975	41.375	1			174.411	49.0498
	139.975	41.425	-1			174.401	49.0489
	139.975	41.475	-1			174.376	49.0468
	139.975	41.525	-1			174.351	49.0448
	139.975	41.575	-1			174.326	49.0429
	139.975	41.625	-1			174.301	49.0411
	139.975	41.675	-1			174.276	49.0393
	139.975	41.725	-1			174.25	49.0376
	139.975	41.775	-1			174.225	49.036
	139.975	41.825	-1			174.2	49.0345
	139.975	41.875	-1			174.175	49.033
	139.975	41.925	-1			174.15	49.0316
	139.975	41.975	0			174.124	49.0303
	139.975	42.025	0			174.099	49.0291
	139.975	42.075	0			174.074	49.0279
	139.975	42.125	0			174.049	49.0269
	139.975	42.175	NaN			174.038	49.0265
	139.975	42.225	NaN			174.015	49.0254
	139.975	42.275	NaN			173.989	49.0243
	139.975	42.325	NaN			173.964	49.0233
	139.975	42.375	NaN			173.939	49.0224
	139.975	42.425	NaN			173.928	49.022
	139.975	42.475	NaN			173.911	49.0215
	139.975	42.525	NaN			173.886	49.0207
	139.975	42.575	NaN			173.861	49.02
	139.975	42.625	NaN			173.835	49.0194
	139.975	42.675	0			173.81	49.0189
	139.975	42.725	0			173.785	49.0184
	139.975	42.775	0			173.759	49.0181
	139.975	42.825	0			173.734	49.0178
	139.975	42.875	0			173.709	49.0176
	139.975	42.925	0			173.683	49.0174
	139.975	42.975	0			173.664	49.0174
	139.975	43.025	0			173.656	49.0174
	139.975	43.075	0			173.648	49.0173
	139.975	43.125	0			173.63	49.0174
	139.975	43.175	0			173.605	49.0175
	139.975	43.225	0			173.58	49.0176
	139.975	43.275	0			173.554	49.0179
	139.975	43.325	0			173.529	49.0182
	139.975	43.375	0			173.504	49.0186
	139.975	43.425	0			173.478	49.0191
	139.975	43.475	0			173.453	49.0196
	139.975	43.525	0			173.428	49.0203
	139.975	43.575	0			173.402	49.021
	139.975	43.625	0			173.377	49.0218
	139.975	43.675	0			173.352	49.0226
	139.975	43.725	0			173.327	49.0236
	139.975	43.775	0			173.301	49.0246
	139.975	43.825	0			173.276	49.0257
	139.975	43.875	0			173.251	49.0269
	139.975	43.925	1			173.226	49.0281
	139.975	43.975	1			173.2	49.0295
	139.975	44.025	1			173.175	49.0309
	139.975	44.075	1			173.15	49.0324
	139.975	44.125	1			173.125	49.0339
	139.975	44.175	1			173.1	49.0356
	139.975	44.225	1			173.074	49.0373
	139.975	44.275	1			173.049	49.0391
	139.975	44.325	1			173.024	49.0409
	139.975	44.375	1			172.999	49.0429
	139.975	44.425	1			172.974	49.0449
	139.975	44.475	-1			172.949	49.047
	139.975	44.525	-1			172.924	49.0492
	139.975	44.575	-1			172.899	49.0514
	139.975	44.625	-1			172.873	49.0538
	139.975	44.675	-1			172.848	49.0562
	139.975	44.725	-1			172.823	49.0587
	139.975	44.775	-1			172.798	49.0612
	139.975	44.825	-1			172.773	49.0639
	139.975	44.875	-1			172.748	49.0666
	139.975	44.925	-1			172.723	49.0694
	139.975	44.975	-1			172.698	49.0723
	139.975	45.025	-1			172.673	49.0752
	139.975	45.075	-1			172.649	49.0782
	139.975	45.125	-1			172.624	49.0813
	139.975	45.175	-1			172.599	49.0845
	139.975	45.225	-1			172.574	49.0877
	139.975	45.275	-1			172.549	49.0911
	139.975	45.325	-1			172.524	49.0945
	139.975	45.375	-1			172.5	49.098
	139.975	45.425	-1			172.475	49.1015
	139.975	45.475	-1			172.45	49.1051
	139.975	45.525	-1			172.425	49.1088
	139.975	45.575	-1			172.401	49.1126
	139.975	45.625	-1			172.376	49.1165
	139.975	45.675	-1			172.351	49.1204
	139.975	45.725	-1			172.327	49.1244
	139.975	45.775	0			172.302	49.1285
	139.975	45.825	0			172.278	49.1327
	139.975	45.875	0			172.253	49.1369
	139.975	45.925	0			172.229	49.1412
	139.975	45.975	0			172.222	49.1424
	139.975	46.025	0			172.21	49.1441
	139.975	46.075	0			172.185	49.1479
	139.975	46.125	0			172.161	49.1516
	139.975	46.175	0			172.136	49.1555
	139.975	46.225	0			172.111	49.1594
	139.975	46.275	0			172.087	49.1634
	139.975	46.325	0			172.062	49.1675
	139.975	46.375	0			172.037	49.1717
	139.975	46.425	0			172.013	49.1759
	139.975	46.475	0			171.988	49.1802
	139.975	46.525	0			171.964	49.1846
	139.975	46.575	0			171.939	49.1891
	139.975	46.625	0			171.915	49.1936
	139.975	46.675	0			171.891	49.1982
	139.975	46.725	0			171.866	49.2029
	139.975	46.775	0			171.842	49.2076
	139.975	46.825	0			171.818	49.2125
	139.975	46.875	0			171.793	49.2174
	139.975	46.925	0			171.769	49.2224
	139.975	46.975	0			171.745	49.2274
	139.975	47.025	0			171.721	49.2325
	139.975	47.075	0			171.697	49.2377
	139.975	47.125	0			171.672	49.243
	139.975	47.175	0			171.648	49.2484
	139.975	47.225	0			171.624	49.2538
	139.975	47.275	0			171.603	49.2587
	139.975	47.325	0			171.59	49.2616
	139.975	47.375	0			171.566	49.2671
	139.975	47.425	0			171.542	49.2726
	139.975	47.475	0			171.518	49.2781
	139.975	47.525	0			171.494	49.2838
	139.975	47.575	0			171.47	49.2895
	139.975	47.625	0			171.446	49.2953
	139.975	47.675	0			171.422	49.3011
	139.975	47.725	0			171.398	49.3071
	139.975	47.775	0			171.375	49.3131
	139.975	47.825	0			171.351	49.3192
	139.975	47.875	0			171.327	49.3253
	139.975	47.925	0			171.304	49.3315
	139.975	47.975	1			171.28	49.3378
	139.975	48.025	1			171.257	49.3442
	139.975	48.075	-1			171.233	49.3506
	139.975	48.125	-1			171.21	49.3572
	139.975	48.175	-1			171.186	49.3637
	139.975	48.225	0			171.163	49.3704
	139.975	48.275	0			171.14	49.3771
	139.975	48.325	0			171.116	49.3839
	139.975	48.375	NaN			171.093	49.3908
	139.975	48.425	NaN			171.07	49.3977
	139.975	48.475	NaN			171.047	49.4047
	139.975	48.525	NaN			171.024	49.4118
	139.975	48.575	NaN			171.001	49.419
	139.975	48.625	NaN			170.978	49.4262
	139.975	48.675	NaN			170.955	49.4335
	139.975	48.725	NaN			170.932	49.4409
	139.975	48.775	NaN			170.909	49.4483
	139.975	48.825	NaN			170.886	49.4558
	139.975	48.875	NaN			170.864	49.4634
	139.975	48.925	NaN			170.841	49.471
	139.975	48.975	NaN			170.818	49.4787
	139.975	49.025	NaN			170.796	49.4865
	139.975	49.075	NaN			170.773	49.4943
	139.975	49.125	NaN			170.751	49.5023
	139.975	49.175	NaN			170.728	49.5102
	139.975	49.225	NaN			170.706	49.5183
	139.975	49.275	NaN			170.684	49.5264
	139.975	49.325	NaN			170.661	49.5346
	139.975	49.375	NaN			170.639	49.5429
	139.975	49.425	NaN			170.617	49.5512
	139.975	49.475	NaN			170.595	49.5596
	139.975	49.525	NaN			170.573	49.5681
	139.975	49.575	NaN			170.551	49.5766
	139.975	49.625	NaN			170.529	49.5852
	139.975	49.675	NaN			170.507	49.5938
	139.975	49.725	NaN			170.485	49.6026
	139.975	49.775	NaN			170.464	49.6114
	139.975	49.825	NaN			170.442	49.6202
	139.975	49.875	NaN			170.42	49.6292
	139.975	49.925	NaN			170.399	49.6382
	139.975	49.975	NaN			170.377	49.6472
	139.975	50.025	NaN			170.356	49.6563
	139.975	50.075	NaN			170.334	49.6655
	139.975	50.125	NaN			170.313	49.6748
	139.975	50.175	NaN			170.292	49.6841
	139.975	50.225	NaN			170.271	49.6935
	139.975	50.275	NaN			170.249	49.7029
	139.975	50.325	NaN			170.228	49.7125
	139.975	50.375	NaN			170.207	49.722
	139.975	50.425	NaN			170.187	49.7317
	139.975	50.475	NaN			170.166	49.7414
	139.975	50.525	NaN			170.145	49.7512
	139.975	50.575	NaN			170.124	49.761
	139.975	50.625	NaN			170.104	49.7709
	139.975	50.675	NaN			170.083	49.7809
	139.975	50.725	NaN			170.062	49.7909
	139.975	50.775	NaN			170.042	49.801
	139.975	50.825	NaN			170.022	49.8111
	139.975	50.875	NaN			170.001	49.8213
	139.975	50.925	NaN			169.981	49.8316
	139.975	50.975	NaN			169.961	49.8419
	139.975	51.025	NaN			169.958	49.8432
	139.975	51.075	NaN			169.941	49.8524
	139.975	51.125	NaN			169.921	49.8628
	139.975	51.175	NaN			169.901	49.8733
	139.975	51.225	NaN			169.881	49.8839
	139.975	51.275	NaN			169.861	49.8946
	139.975	51.325	NaN			169.841	49.9053
	139.975	51.375	NaN			169.822	49.916
	139.975	51.425	NaN			169.802	49.9268
	139.975	51.475	NaN			169.783	49.9377
	139.975	51.525	NaN			169.763	49.9487
	139.975	51.575	NaN			169.744	49.9597
	139.975	51.625	NaN			169.724	49.9707
	139.975	51.675	NaN			169.705	49.9818
	139.975	51.725	NaN			169.686	49.993
	139.975	51.775	NaN			169.667	50.0042
	139.975	51.825	NaN			169.648	50.0155
	139.975	51.875	NaN			169.629	50.0269
	139.975	51.925	NaN			169.61	50.0383
	139.975	51.975	NaN			169.592	50.0497
	140.025	31.975	0			169.573	50.0613
	140.025	32.025	0			169.554	50.0728
	140.025	32.075	0			169.536	50.0845
	140.025	32.125	0			169.518	50.0962
	140.025	32.175	0			169.499	50.1079
	140.025	32.225	0			169.481	50.1197
	140.025	32.275	0			169.463	50.1316
	140.025	32.325	0			169.445	50.1435
	140.025	32.375	0			169.427	50.1554
	140.025	32.425	0			169.409	50.1675
	140.025	32.475	0			169.391	50.1795
	140.025	32.525	0			169.381	50.1866
	140.025	32.575	0			169.371	50.1909
	140.025	32.625	0			169.349	50.2002
	140.025	32.675	0			169.328	50.2097
	140.025	32.725	0			169.307	50.2192
	140.025	32.775	0			169.286	50.2288
	140.025	32.825	0			169.264	50.2384
	140.025	32.875	0			169.243	50.2481
	140.025	32.925	0			169.222	50.2578
	140.025	32.975	0			169.201	50.2677
	140.025	33.025	0			169.18	50.2776
	140.025	33.075	0			169.16	50.2875
	140.025	33.125	0			169.139	50.2975
	140.025	33.175	0			169.118	50.3076
	140.025	33.225	0			169.098	50.3177
	140.025	33.275	0			169.077	50.3279
	140.025	33.325	0			169.057	50.3381
	140.025	33.375	0			169.043	50.3449
	140.025	33.425	1			169.023	50.3551
	140.025	33.475	1			169.002	50.3655
	140.025	33.525	1			168.982	50.3758
	140.025	33.575	1			168.962	50.3863
	140.025	33.625	1			168.941	50.3968
	140.025	33.675	1			168.921	50.4074
	140.025	33.725	-1			168.901	50.418
	140.025	33.775	-1			168.881	50.4287
	140.025	33.825	-1			168.861	50.4394
	140.025	33.875	0			168.842	50.4502
	140.025	33.925	0			168.822	50.4611
	140.025	33.975	0			168.802	50.472
	140.025	34.025	0			168.783	50.483
	140.025	34.075	0			168.763	50.4941
	140.025	34.125	0			168.744	50.5052
	140.025	34.175	0			168.724	50.5163
	140.025	34.225	0			168.705	50.5275
	140.025	34.275	0			168.686	50.5388
	140.025	34.325	0			168.667	50.5502
	140.025	34.375	0			168.648	50.5615
	140.025	34.425	0			168.629	50.573
	140.025	34.475	0			168.61	50.5845
	140.025	34.525	0			168.591	50.5961
	140.025	34.575	0			168.572	50.6077
	140.025	34.625	1			168.554	50.6194
	140.025	34.675	1			168.535	50.6311
	140.025	34.725	1			168.517	50.6429
	140.025	34.775	1			168.498	50.6547
	140.025	34.825	-1			168.48	50.6666
	140.025	34.875	-1			168.462	50.6786
	140.025	34.925	-1			168.444	50.6906
	140.025	34.975	-1			168.426	50.7027
	140.025	35.025	-1			168.408	50.7148
	140.025	35.075	NaN			168.39	50.7269
	140.025	35.125	NaN			168.372	50.7392
	140.025	35.175	NaN			168.354	50.7515
	140.025	35.225	NaN			168.337	50.7638
	140.025	35.275	NaN			168.319	50.7762
	140.025	35.325	NaN			168.302	50.7886
	140.025	35.375	NaN			168.284	50.8011
	140.025	35.425	NaN			168.267	50.8136
	140.025	35.475	0			168.25	50.8262
	140.025	35.525	0			168.233	50.8389
	140.025	35.575	0			168.216	50.8516
	140.025	35.625	0			168.199	50.8643
	140.025	35.675	NaN			168.182	50.8771
	140.025	35.725	NaN			168.166	50.89
	140.025	35.775	NaN			168.149	50.9029
	140.025	35.825	NaN			168.132	50.9158
	140.025	35.875	NaN			168.116	50.9288
	140.025	35.925	NaN			168.1	50.9419
	140.025	35.975	NaN			168.083	50.955
	140.025	36.025	NaN			168.067	50.9681
	140.025	36.075	NaN			168.051	50.9813
	140.025	36.125	NaN			168.035	50.9946
	140.025	36.175	NaN			168.019	51.0079
	140.025	36.225	NaN			168.004	51.0212
	140.025	36.275	NaN			167.988	51.0346
	140.025	36.325	NaN			167.972	51.048
	140.025	36.375	NaN			167.957	51.0615
	140.025	36.425	NaN			167.942	51.075
	140.025	36.475	NaN			167.926	51.0886
	140.025	36.525	NaN			167.911	51.1022
	140.025	36.575	NaN			167.896	51.1159
	140.025	36.625	NaN			167.881	51.1296
	140.025	36.675	NaN			167.866	51.1433
	140.025	36.725	NaN			167.851	51.1571
	140.025	36.775	NaN			167.838	51.1701
	140.025	36.825	NaN			167.834	51.1702
	140.025	36.875	NaN			167.808	51.1709
	140.025	36.925	NaN			167.781	51.1718
	140.025	36.975	NaN			167.755	51.1727
	140.025	37.025	NaN			167.728	51.1738
	140.025	37.075	NaN			167.702	51.1749
	140.025	37.125	NaN			167.676	51.176
	140.025	37.175	NaN			167.649	51.1773
	140.025	37.225	NaN			167.623	51.1786
	140.025	37.275	NaN			167.596	51.18
	140.025	37.325	NaN			167.57	51.1815
	140.025	37.375	NaN			167.544	51.183
	140.025	37.425	NaN			167.517	51.1846
	140.025	37.475	NaN			167.491	51.1864
	140.025	37.525	NaN			167.465	51.1881
	140.025	37.575	NaN			167.448	51.1893
	140.025	37.625	NaN			167.448	51.1894
	140.025	37.675	NaN			167.26	51.2047
	140.025	37.725	NaN			167.258	51.2033
	140.025	37.775	NaN			167.255	51.2036
	140.025	37.825	NaN			167.252	51.2039
	140.025	37.875	NaN			167.242	51.2048
	140.025	37.925	NaN			167.239	51.2051
	140.025	37.975	NaN			167.234	51.2055
	140.025	38.025	NaN			167.231	51.2058
	140.025	38.075	NaN			167.211	51.2078
	140.025	38.125	NaN			167.209	51.2079
	140.025	38.175	NaN			167.206	51.2083
	140.025	38.225	NaN			167.204	51.2084
	140.025	38.275	NaN			167.198	51.2091
	140.025	38.325	NaN			167.196	51.2092
	140.025	38.375	NaN			167.193	51.2095
	140.025	38.425	NaN			167.191	51.2097
	140.025	38.475	NaN			167.178	51.211
	140.025	38.525	NaN			167.176	51.2113
	140.025	38.575	NaN			167.171	51.2117
	140.025	38.625	NaN			167.169	51.212
	140.025	38.675	NaN			167.159	51.213
	140.025	38.725	NaN			167.157	51.2132
	140.025	38.775	NaN			167.151	51.2138
	140.025	38.825	NaN			167.149	51.2141
	140.025	38.875	NaN			167.147	51.2143
	140.025	38.925	NaN			167.146	51.2144
	140.025	38.975	NaN			167.137	51.2153
	140.025	39.025	NaN			167.137	51.2154
	140.025	39.075	NaN			167.135	51.2155
	140.025	39.125	NaN			167.134	51.2156
	140.025	39.175	NaN			167.133	51.2157
	140.025	39.225	NaN			167.129	51.2162
	140.025	39.275	NaN			167.128	51.2163
	140.025	39.325	NaN			167.126	51.2166
	140.025	39.375	-1			167.125	51.2167
	140.025	39.425	-1			167.102	51.2192
	140.025	39.475	-1			167.099	51.2195
	140.025	39.525	-1			167.093	51.2201
	140.025	39.575	-1			167.09	51.2204
	140.025	39.625	-1			167.079	51.2217
	140.025	39.675	-1			167.076	51.222
	140.025	39.725	-1			167.07	51.2227
	140.025	39.775	0			167.068	51.223
	140.025	39.825	0			167.045	51.2256
	140.025	39.875	NaN			167.042	51.2259
	140.025	39.925	NaN			167.036	51.2266
	140.025	39.975	NaN			167.033	51.227
	140.025	40.025	NaN			167.022	51.2283
	140.025	40.075	NaN			167.019	51.2286
	140.025	40.125	NaN			167.014	51.2293
	140.025	40.175	NaN			167.011	51.2297
	140.025	40.225	0			166.988	51.2324
	140.025	40.275	0			166.985	51.2328
	140.025	40.325	0			166.979	51.2335
	140.025	40.375	0			166.977	51.2338
	140.025	40.425	NaN			166.965	51.2353
	140.025	40.475	NaN			166.962	51.2356
	140.025	40.525	NaN			166.957	51.2363
	140.025	40.575	NaN			166.954	51.2367
	140.025	40.625	NaN			166.931	51.2396
	140.025	40.675	NaN			166.928	51.24
	140.025	40.725	NaN			166.923	51.2407
	140.025	40.775	0			166.92	51.2411
	140.025	40.825	0			166.909	51.2426
	140.025	40.875	0			166.906	51.243
	140.025	40.925	0			166.9	51.2437
	140.025	40.975	0			166.897	51.2441
	140.025	41.025	0			166.875	51.2472
	140.025	41.075	0			166.872	51.2476
	140.025	41.125	1			166.866	51.2483
	140.025	41.175	1			166.863	51.2487
	140.025	41.225	1			166.852	51.2503
	140.025	41.275	1			166.849	51.2507
	140.025	41.325	1			166.844	51.2515
	140.025	41.375	-1			166.841	51.2519
	140.025	41.425	-1			166.818	51.2551
	140.025	41.475	-1			166.815	51.2555
	140.025	41.525	-1			166.81	51.2563
	140.025	41.575	NaN			166.807	51.2567
	140.025	41.625	NaN			166.796	51.2583
	140.025	41.675	-1			166.793	51.2587
	140.025	41.725	-1			166.787	51.2596
	140.025	41.775	-1			166.784	51.26
	140.025	41.825	-1			166.768	51.2625
	140.025	41.875	-1			166.762	51.2634
	140.025	41.925	-1			166.759	51.2638
	140.025	41.975	0			166.753	51.2646
	140.025	42.025	0			166.751	51.265
	140.025	42.075	0			166.739	51.2668
	140.025	42.125	0			166.736	51.2672
	140.025	42.175	NaN			166.731	51.2681
	140.025	42.225	NaN			166.728	51.2686
	140.025	42.275	NaN			166.725	51.2691
	140.025	42.325	NaN			166.706	51.272
	140.025	42.375	NaN			166.703	51.2724
	140.025	42.425	NaN			166.697	51.2733
	140.025	42.475	NaN			166.694	51.2737
	140.025	42.525	NaN			166.683	51.2755
	140.025	42.575	NaN			166.68	51.276
	140.025	42.625	NaN			166.675	51.2769
	140.025	42.675	0			166.672	51.2773
	140.025	42.725	0			166.649	51.2809
	140.025	42.775	0			166.647	51.2814
	140.025	42.825	0			166.641	51.2823
	140.025	42.875	0			166.638	51.2828
	140.025	42.925	0			166.627	51.2846
	140.025	42.975	0			166.624	51.2851
	140.025	43.025	0			166.619	51.286
	140.025	43.075	0			166.616	51.2865
	140.025	43.125	0			166.593	51.2903
	140.025	43.175	0			166.591	51.2907
	140.025	43.225	0			166.585	51.2917
	140.025	43.275	0			166.582	51.2922
	140.025	43.325	0			166.571	51.2941
	140.025	43.375	0			166.568	51.2946
	140.025	43.425	0			166.563	51.2956
	140.025	43.475	0			166.56	51.296
	140.025	43.525	0			166.538	51.3
	140.025	43.575	0			166.535	51.3005
	140.025	43.625	0			166.529	51.3014
	140.025	43.675	0			166.526	51.3019
	140.025	43.725	0			166.515	51.3039
	140.025	43.775	0			166.513	51.3044
	140.025	43.825	0			166.507	51.3054
	140.025	43.875	0			166.504	51.3059
	140.025	43.925	0			166.482	51.31
	140.025	43.975	1			166.479	51.3105
	140.025	44.025	1			166.474	51.3115
	140.025	44.075	1			166.471	51.3121
	140.025	44.125	1			166.46	51.3141
	140.025	44.175	1			166.457	51.3146
	140.025	44.225	1			166.451	51.3157
	140.025	44.275	1			166.449	51.3162
	140.025	44.325	1			166.426	51.3204
	140.025	44.375	1			166.424	51.3209
	140.025	44.425	1			166.418	51.322
	140.025	44.475	-1			166.415	51.3225
	140.025	44.525	-1			166.404	51.3247
	140.025	44.575	-1			166.401	51.3252
	140.025	44.625	-1			166.396	51.3263
	140.025	44.675	-1			166.393	51.3268
	140.025	44.725	-1			166.371	51.3311
	140.025	44.775	-1			166.368	51.3317
	140.025	44.825	-1			166.363	51.3328
	140.025	44.875	-1			166.36	51.3333
	140.025	44.925	-1			166.349	51.3355
	140.025	44.975	-1			166.346	51.3361
	140.025	45.025	-1			166.341	51.3372
	140.025	45.075	-1			166.338	51.3378
	140.025	45.125	-1			166.316	51.3422
	140.025	45.175	-1			166.314	51.3427
	140.025	45.225	-1			166.31	51.3435
	140.025	45.275	-1			166.308	51.3439
	140.025	45.325	-1			166.299	51.3456
	140.025	45.375	-1			166.297	51.3461
	140.025	45.425	-1			166.293	51.3469
	140.025	45.475	-1			166.291	51.3473
	140.025	45.525	-1			166.275	51.3508
	140.025	45.575	-1			166.272	51.3513
	140.025	45.625	-1			166.266	51.3525
	140.025	45.675	-1			166.264	51.353
	140.025	45.725	-1			166.253	51.3553
	140.025	45.775	-1			166.25	51.3559
	140.025	45.825	0			166.245	51.357
	140.025	45.875	0			166.242	51.3576
	140.025	45.925	0			166.24	51.358
	140.025	45.975	0			166.23	51.3585
	140.025	46.025	0			166.227	51.3587
	140.025	46.075	0			166.221	51.359
	140.025	46.125	0			166.218	51.3591
	140.025	46.175	0			166.195	51.3603
	140.025	46.225	0			166.192	51.3604
	140.025	46.275	0			166.187	51.3607
	140.025	46.325	0			166.184	51.3609
	140.025	46.375	0			166.172	51.3615
	140.025	46.425	0			166.169	51.3617
	140.025	46.475	0			166.163	51.362
	140.025	46.525	0			166.16	51.3621
	140.025	46.575	0			166.137	51.3635
	140.025	46.625	0			166.134	51.3636
	140.025	46.675	0			166.129	51.364
	140.025	46.725	0			166.126	51.3641
	140.025	46.775	0			166.114	51.3648
	140.025	46.825	0			166.111	51.365
	140.025	46.875	0			166.106	51.3654
	140.025	46.925	0			166.103	51.3656
	140.025	46.975	0			166.08	51.367
	140.025	47.025	0			166.077	51.3672
	140.025	47.075	0			166.071	51.3676
	140.025	47.125	0			166.068	51.3678
	140.025	47.175	0			166.057	51.3685
	140.025	47.225	0			166.054	51.3687
	140.025	47.275	0			166.048	51.3691
	140.025	47.325	0			166.045	51.3693
	140.025	47.375	0			166.022	51.3709
	140.025	47.425	0			166.019	51.3711
	140.025	47.475	0			166.013	51.3716
	140.025	47.525	0			166.01	51.3718
	140.025	47.575	0			165.999	51.3726
	140.025	47.625	0			165.996	51.3728
	140.025	47.675	0			165.99	51.3732
	140.025	47.725	0			165.987	51.3735
	140.025	47.775	0			165.964	51.3752
	140.025	47.825	0			165.961	51.3754
	140.025	47.875	0			165.956	51.3759
	140.025	47.925	1			165.953	51.3761
	140.025	47.975	1			165.941	51.377
	140.025	48.025	1			165.938	51.3773
	140.025	48.075	-1			165.933	51.3777
	140.025	48.125	-1			165.93	51.378
	140.025	48.175	-1			165.907	51.3799
	140.025	48.225	-1			165.904	51.3801
	140.025	48.275	-1			165.898	51.3806
	140.025	48.325	-1			165.895	51.3808
	140.025	48.375	NaN			165.884	51.3818
	140.025	48.425	NaN			165.881	51.3821
	140.025	48.475	NaN			165.875	51.3826
	140.025	48.525	NaN			165.872	51.3828
	140.025	48.575	NaN			165.849	51.3849
	140.025	48.625	NaN			165.846	51.3851
	140.025	48.675	NaN			165.841	51.3857
	140.025	48.725	NaN			165.838	51.3859
	140.025	48.775	NaN			165.826	51.387
	140.025	48.825	NaN			165.823	51.3872
	140.025	48.875	NaN			165.818	51.3878
	140.025	48.925	NaN			165.815	51.3881
	140.025	48.975	NaN			165.792	51.3903
	140.025	49.025	NaN			165.79	51.3904
	140.025	49.075	NaN			165.786	51.3908
	140.025	49.125	NaN			165.785	51.3909
	140.025	49.175	NaN			165.777	51.3916
	140.025	49.225	NaN			165.776	51.3918
	140.025	49.275	NaN			165.772	51.3922
	140.025	49.325	NaN			165.77	51.3924
	140.025	49.375	NaN			165.756	51.3938
	140.025	49.425	NaN			165.753	51.394
	140.025	49.475	NaN			165.748	51.3945
	140.025	49.525	NaN			165.746	51.3948
	140.025	49.575	NaN			165.736	51.3958
	140.025	49.625	NaN			165.733	51.3961
	140.025	49.675	NaN			165.727	51.3967
	140.025	49.725	NaN			165.724	51.397
	140.025	49.775	NaN			165.723	51.3972
	140.025	49.825	NaN			165.722	51.3973
	140.025	49.875	NaN			165.713	51.3982
	140.025	49.925	NaN			165.712	51.3983
	140.025	49.975	NaN			165.711	51.3985
	140.025	50.025	NaN			165.71	51.3986
	140.025	50.075	NaN			165.709	51.3987
	140.025	50.125	NaN			165.704	51.3991
	140.025	50.175	NaN			165.703	51.3993
	140.025	50.225	NaN			165.701	51.3995
	140.025	50.275	NaN			165.7	51.3996
	140.025	50.325	NaN			165.677	51.4021
	140.025	50.375	NaN			165.674	51.4024
	140.025	50.425	NaN			165.669	51.403
	140.025	50.475	NaN			165.666	51.4033
	140.025	50.525	NaN			165.654	51.4046
	140.025	50.575	NaN			165.652	51.4049
	140.025	50.625	NaN			165.646	51.4056
	140.025	50.675	NaN			165.643	51.4059
	140.025	50.725	NaN			165.62	51.4085
	140.025	50.775	NaN			165.617	51.4089
	140.025	50.825	NaN			165.612	51.4095
	140.025	50.875	NaN			165.609	51.4099
	140.025	50.925	NaN			165.597	51.4112
	140.025	50.975	NaN			165.594	51.4116
	140.025	51.025	NaN			165.589	51.4123
	140.025	51.075	NaN			165.586	51.4126
	140.025	51.125	NaN			165.563	51.4154
	140.025	51.175	NaN			165.56	51.4157
	140.025	51.225	NaN			165.555	51.4164
	140.025	51.275	NaN			165.552	51.4168
	140.025	51.325	NaN			165.54	51.4182
	140.025	51.375	NaN			165.537	51.4186
	140.025	51.425	NaN			165.532	51.4193
	140.025	51.475	NaN			165.529	51.4196
	140.025	51.525	NaN			165.506	51.4225
	140.025	51.575	NaN			165.503	51.4229
	140.025	51.625	NaN			165.498	51.4237
	140.025	51.675	NaN			165.495	51.424
	140.025	51.725	NaN			165.483	51.4255
	140.025	51.775	NaN			165.481	51.4259
	140.025	51.825	NaN			165.475	51.4267
	140.025	51.875	NaN			165.472	51.427
	140.025	51.925	NaN			165.449	51.4301
	140.025	51.975	NaN			165.446	51.4305
	140.075	31.975	0			165.441	51.4312
	140.075	32.025	0			165.438	51.4316
	140.075	32.075	0			165.427	51.4332
	140.075	32.125	0			165.424	51.4336
	140.075	32.175	0			165.418	51.4344
	140.075	32.225	0			165.415	51.4348
	140.075	32.275	0			165.393	51.438
	140.075	32.325	0			165.39	51.4384
	140.075	32.375	0			165.384	51.4392
	140.075	32.425	0			165.381	51.4396
	140.075	32.475	0			165.37	51.4412
	140.075	32.525	0			165.367	51.4417
	140.075	32.575	0			165.361	51.4425
	140.075	32.625	0			165.359	51.4429
	140.075	32.675	0			165.336	51.4462
	140.075	32.725	0			165.333	51.4467
	140.075	32.775	0			165.328	51.4475
	140.075	32.825	0			165.325	51.4479
	140.075	32.875	0			165.313	51.4496
	140.075	32.925	0			165.311	51.4501
	140.075	32.975	0			165.305	51.4509
	140.075	33.025	0			165.302	51.4514
	140.075	33.075	0			165.28	51.4549
	140.075	33.125	0			165.277	51.4553
	140.075	33.175	0			165.271	51.4562
	140.075	33.225	0			165.268	51.4566
	140.075	33.275	0			165.257	51.4584
	140.075	33.325	0			165.254	51.4589
	140.075	33.375	0			165.249	51.4598
	140.075	33.425	1			165.246	51.4602
	140.075	33.475	1			165.223	51.4638
	140.075	33.525	1			165.22	51.4643
	140.075	33.575	1			165.215	51.4652
	140.075	33.625	1			165.212	51.4657
	140.075	33.675	-1			165.201	51.4675
	140.075	33.725	-1			165.198	51.468
	140.075	33.775	-1			165.192	51.4689
	140.075	33.825	-1			165.189	51.4694
	140.075	33.875	0			165.167	51.4732
	140.075	33.925	0			165.164	51.4736
	140.075	33.975	0			165.159	51.4746
	140.075	34.025	0			165.156	51.4751
	140.075	34.075	0			165.145	51.477
	140.075	34.125	0			165.142	51.4775
	140.075	34.175	0			165.136	51.4784
	140.075	34.225	0			165.133	51.4789
	140.075	34.275	0			165.111	51.4829
	140.075	34.325	0			165.108	51.4833
	140.075	34.375	0			165.103	51.4843
	140.075	34.425	0			165.1	51.4848
	140.075	34.475	0			165.089	51.4868
	140.075	34.525	0			165.086	51.4873
	140.075	34.575	0			165.08	51.4883
	140.075	34.625	1			165.077	51.4888
	140.075	34.675	1			165.055	51.4929
	140.075	34.725	1			165.052	51.4934
	140.075	34.775	1			165.047	51.4944
	140.075	34.825	-1			165.044	51.4949
	140.075	34.875	-1			165.033	51.497
	140.075	34.925	-1			165.03	51.4975
	140.075	34.975	-1			165.024	51.4986
	140.075	35.025	-1			165.022	51.4991
	140.075	35.075	-1			164.999	51.5033
	140.075	35.125	NaN			164.996	51.5038
	140.075	35.175	NaN			164.991	51.5049
	140.075	35.225	NaN			164.988	51.5054
	140.075	35.275	NaN			164.977	51.5075
	140.075	35.325	NaN			164.974	51.5081
	140.075	35.375	NaN			164.969	51.5091
	140.075	35.425	NaN			164.966	51.5097
	140.075	35.475	NaN			164.944	51.514
	140.075	35.525	0			164.941	51.5146
	140.075	35.575	0			164.935	51.5157
	140.075	35.625	0			164.933	51.5162
	140.075	35.675	NaN			164.921	51.5184
	140.075	35.725	NaN			164.92	51.5187
	140.075	35.775	NaN			164.919	51.5182
	140.075	35.825	NaN			164.918	51.5176
	140.075	35.875	NaN			164.917	51.517
	140.075	35.925	NaN			164.917	51.5164
	140.075	35.975	NaN			164.916	51.5158
	140.075	36.025	NaN			164.915	51.5152
	140.075	36.075	NaN			164.914	51.5147
	140.075	36.125	NaN			164.913	51.5141
	140.075	36.175	NaN			164.913	51.5135
	140.075	36.225	NaN			164.912	51.5129
	140.075	36.275	NaN			164.911	51.5123
	140.075	36.325	NaN			164.91	51.5117
	140.075	36.375	NaN			164.91	51.5111
	140.075	36.425	NaN			164.909	51.5105
	140.075	36.475	NaN			164.908	51.5099
	140.075	36.525	NaN			164.907	51.5093
	140.075	36.575	NaN			164.907	51.5087
	140.075	36.625	NaN			164.906	51.5081
	140.075	36.675	NaN			164.905	51.5075
	140.075	36.725	NaN			164.904	51.507
	140.075	36.775	NaN			164.904	51.5064
	140.075	36.825	NaN			164.903	51.5058
	140.075	36.875	NaN			164.903	51.5058
	140.075	36.925	NaN			164.902	51.5052
	140.075	36.975	NaN			164.901	51.5046
	140.075	37.025	NaN			164.9	51.504
	140.075	37.075	NaN			164.9	51.5034
	140.075	37.125	NaN			164.899	51.5028
	140.075	37.175	NaN			164.898	51.5022
	140.075	37.225	NaN			164.897	51.5016
	140.075	37.275	NaN			164.897	51.501
	140.075	37.325	NaN			164.896	51.5004
	140.075	37.375	NaN			164.895	51.4999
	140.075	37.425	NaN			164.895	51.4998
	140.075	37.475	NaN			164.894	51.4993
	140.075	37.525	NaN			164.894	51.4987
	140.075	37.575	NaN			164.893	51.4981
	140.075	37.625	NaN			164.892	51.4975
	140.075	37.675	NaN			164.891	51.4969
	140.075	37.725	NaN			164.891	51.4963
	140.075	37.775	NaN			164.89	51.4957
	140.075	37.825	NaN			164.889	51.4951
	140.075	37.875	NaN			164.888	51.4945
	140.075	37.925	NaN			164.888	51.494
	140.075	37.975	NaN			164.887	51.4939
	140.075	38.025	NaN			164.887	51.4933
	140.075	38.075	NaN			164.886	51.4927
	140.075	38.125	NaN			164.885	51.4921
	140.075	38.175	NaN			164.884	51.4916
	140.075	38.225	NaN			164.884	51.491
	140.075	38.275	NaN			164.883	51.4904
	140.075	38.325	NaN			164.882	51.4898
	140.075	38.375	NaN			164.881	51.4892
	140.075	38.425	NaN			164.881	51.4886
	140.075	38.475	NaN			164.88	51.4881
	140.075	38.525	NaN			164.88	51.488
	140.075	38.575	NaN			164.879	51.4874
	140.075	38.625	NaN			164.878	51.4868
	140.075	38.675	NaN			164.877	51.4862
	140.075	38.725	NaN			164.877	51.4856
	140.075	38.775	NaN			164.876	51.485
	140.075	38.825	NaN			164.875	51.4844
	140.075	38.875	NaN			164.874	51.4839
	140.075	38.925	NaN			164.874	51.4833
	140.075	38.975	NaN			164.873	51.4827
	140.075	39.025	NaN			164.872	51.4822
	140.075	39.075	NaN			164.872	51.4821
	140.075	39.125	NaN			164.871	51.4815
	140.075	39.175	NaN			164.871	51.4809
	140.075	39.225	NaN			164.87	51.4803
	140.075	39.275	NaN			164.869	51.4797
	140.075	39.325	NaN			164.868	51.4791
	140.075	39.375	NaN			164.868	51.4785
	140.075	39.425	NaN			164.867	51.4779
	140.075	39.475	NaN			164.865	51.4763
	140.075	39.525	NaN			164.857	51.4704
	140.075	39.575	-1			164.849	51.4645
	140.075	39.625	-1			164.842	51.4586
	140.075	39.675	-1			164.834	51.4527
	140.075	39.725	0			164.826	51.4467
	140.075	39.775	NaN			164.819	51.4408
	140.075	39.825	NaN			164.811	51.4349
	140.075	39.875	NaN			164.804	51.429
	140.075	39.925	NaN			164.796	51.4231
	140.075	39.975	NaN			164.788	51.4172
	140.075	40.025	NaN			164.781	51.4113
	140.075	40.075	NaN			164.773	51.4054
	140.075	40.125	NaN			164.772	51.4045
	140.075	40.175	NaN			164.771	51.4039
	140.075	40.225	NaN			164.77	51.4033
	140.075	40.275	NaN			164.769	51.4027
	140.075	40.325	NaN			164.769	51.4021
	140.075	40.375	NaN			164.768	51.4015
	140.075	40.425	NaN			164.767	51.4009
	140.075	40.475	NaN			164.766	51.4003
	140.075	40.525	NaN			164.766	51.3997
	140.075	40.575	NaN			164.765	51.3995
	140.075	40.625	NaN			164.765	51.3991
	140.075	40.675	NaN			164.764	51.3985
	140.075	40.725	NaN			164.763	51.398
	140.075	40.775	0			164.763	51.3974
	140.075	40.825	0			164.762	51.3968
	140.075	40.875	0			164.761	51.3962
	140.075	40.925	0			164.76	51.3956
	140.075	40.975	0			164.76	51.395
	140.075	41.025	0			164.759	51.3944
	140.075	41.075	1			164.758	51.3938
	140.075	41.125	1			164.758	51.3936
	140.075	41.175	1			164.757	51.3932
	140.075	41.225	1			164.756	51.3926
	140.075	41.275	1			164.756	51.392
	140.075	41.325	1			164.755	51.3914
	140.075	41.375	-1			164.754	51.3908
	140.075	41.425	-1			164.753	51.3903
	140.075	41.475	NaN			164.753	51.3897
	140.075	41.525	NaN			164.752	51.3891
	140.075	41.575	NaN			164.751	51.3885
	140.075	41.625	NaN			164.75	51.3879
	140.075	41.675	NaN			164.75	51.3876
	140.075	41.725	NaN			164.75	51.3873
	140.075	41.775	-1			164.749	51.3867
	140.075	41.825	-1			164.748	51.3861
	140.075	41.875	-1			164.747	51.3855
	140.075	41.925	0			164.747	51.3849
	140.075	41.975	0			164.746	51.3843
	140.075	42.025	0			164.745	51.3837
	140.075	42.075	0			164.744	51.3831
	140.075	42.125	NaN			164.743	51.3826
	140.075	42.175	NaN			164.743	51.382
	140.075	42.225	NaN			164.742	51.3817
	140.075	42.275	NaN			164.742	51.3814
	140.075	42.325	NaN			164.741	51.3808
	140.075	42.375	NaN			164.74	51.3802
	140.075	42.425	NaN			164.74	51.3796
	140.075	42.475	NaN			164.739	51.379
	140.075	42.525	NaN			164.738	51.3784
	140.075	42.575	NaN			164.737	51.3778
	140.075	42.625	NaN			164.737	51.3772
	140.075	42.675	NaN			164.736	51.3766
	140.075	42.725	0			164.735	51.376
	140.075	42.775	0			164.735	51.3758
	140.075	42.825	0			164.734	51.3754
	140.075	42.875	0			164.734	51.3748
	140.075	42.925	0			164.733	51.3743
	140.075	42.975	0			164.732	51.3737
	140.075	43.025	0			164.731	51.3731
	140.075	43.075	0			164.73	51.3725
	140.075	43.125	0			164.73	51.3719
	140.075	43.175	0			164.729	51.3713
	140.075	43.225	0			164.728	51.3707
	140.075	43.275	0			164.727	51.3701
	140.075	43.325	0			164.727	51.3699
	140.075	43.375	0			164.727	51.3695
	140.075	43.425	0			164.726	51.3689
	140.075	43.475	0			164.725	51.3683
	140.075	43.525	0			164.724	51.3677
	140.075	43.575	0			164.724	51.3671
	140.075	43.625	0			164.723	51.3666
	140.075	43.675	0			164.722	51.366
	140.075	43.725	0			164.721	51.3654
	140.075	43.775	0			164.72	51.3648
	140.075	43.825	0			164.72	51.3642
	140.075	43.875	0			164.719	51.364
	140.075	43.925	0			164.719	51.3636
	140.075	43.975	1			164.718	51.363
	140.075	44.025	1			164.717	51.3624
	140.075	44.075	1			164.717	51.3618
	140.075	44.125	1			164.712	51.3581
	140.075	44.175	1			164.704	51.3522
	140.075	44.225	1			164.697	51.3463
	140.075	44.275	1			164.689	51.3404
	140.075	44.325	1			164.681	51.3345
	140.075	44.375	1			164.676	51.3304
	140.075	44.425	1			164.675	51.3298
	140.075	44.475	1			164.675	51.3292
	140.075	44.525	-1			164.674	51.3286
	140.075	44.575	-1			164.674	51.3286
	140.075	44.625	-1			164.673	51.3281
	140.075	44.675	-1			164.672	51.3275
	140.075	44.725	-1			164.672	51.3269
	140.075	44.775	-1			164.671	51.3263
	140.075	44.825	-1			164.67	51.3257
	140.075	44.875	-1			164.669	51.3251
	140.075	44.925	-1			164.668	51.3245
	140.075	44.975	-1			164.668	51.3239
	140.075	45.025	-1			164.667	51.3233
	140.075	45.075	-1			164.666	51.3227
	140.075	45.125	-1			164.666	51.3226
	140.075	45.175	-1			164.665	51.3221
	140.075	45.225	-1			164.665	51.3215
	140.075	45.275	-1			164.664	51.3209
	140.075	45.325	-1			164.663	51.3204
	140.075	45.375	-1			164.662	51.3198
	140.075	45.425	-1			164.662	51.3192
	140.075	45.475	-1			164.661	51.3186
	140.075	45.525	-1			164.66	51.318
	140.075	45.575	-1			164.659	51.3174
	140.075	45.625	-1			164.658	51.3168
	140.075	45.675	-1			164.658	51.3167
	140.075	45.725	-1			164.658	51.3162
	140.075	45.775	-1			164.657	51.3156
	140.075	45.825	-1			164.656	51.315
	140.075	45.875	0			164.655	51.3144
	140.075	45.925	0			164.655	51.3138
	140.075	45.975	0			164.654	51.3132
	140.075	46.025	0			164.653	51.3126
	140.075	46.075	0			164.652	51.3121
	140.075	46.125	0			164.652	51.3115
	140.075	46.175	0			164.651	51.3109
	140.075	46.225	0			164.651	51.3108
	140.075	46.275	0			164.65	51.3103
	140.075	46.325	0			164.649	51.3097
	140.075	46.375	0			164.649	51.3091
	140.075	46.425	0			164.648	51.3085
	140.075	46.475	0			164.647	51.3079
	140.075	46.525	0			164.646	51.3073
	140.075	46.575	0			164.645	51.3067
	140.075	46.625	0			164.645	51.3061
	140.075	46.675	0			164.644	51.3055
	140.075	46.725	0			164.643	51.3049
	140.075	46.775	0			164.643	51.3049
	140.075	46.825	0			164.642	51.3044
	140.075	46.875	0			164.642	51.3038
	140.075	46.925	0			164.641	51.3032
	140.075	46.975	0			164.64	51.3026
	140.075	47.025	0			164.639	51.302
	140.075	47.075	0			164.639	51.3014
	140.075	47.125	0			164.638	51.3008
	140.075	47.175	0			164.637	51.3002
	140.075	47.225	0			164.636	51.2996
	140.075	47.275	0			164.636	51.299
	140.075	47.325	0			164.635	51.2984
	140.075	47.375	0			164.634	51.2978
	140.075	47.425	0			164.633	51.2972
	140.075	47.475	0			164.632	51.2967
	140.075	47.525	0			164.632	51.2961
	140.075	47.575	0			164.631	51.2955
	140.075	47.625	0			164.63	51.2949
	140.075	47.675	0			164.629	51.2943
	140.075	47.725	0			164.629	51.2937
	140.075	47.775	0			164.628	51.2931
	140.075	47.825	0			164.627	51.2925
	140.075	47.875	0			164.626	51.2919
	140.075	47.925	1			164.626	51.2913
	140.075	47.975	1			164.625	51.2907
	140.075	48.025	-1			164.624	51.2901
	140.075	48.075	-1			164.623	51.2895
	140.075	48.125	-1			164.623	51.289
	140.075	48.175	-1			164.622	51.2884
	140.075	48.225	-1			164.621	51.2878
	140.075	48.275	-1			164.62	51.2872
	140.075	48.325	-1			164.619	51.2866
	140.075	48.375	-1			164.619	51.286
	140.075	48.425	NaN			164.618	51.2854
	140.075	48.475	NaN			164.617	51.2848
	140.075	48.525	NaN			164.616	51.2842
	140.075	48.575	NaN			164.616	51.2836
	140.075	48.625	NaN			164.615	51.283
	140.075	48.675	NaN			164.614	51.2824
	140.075	48.725	NaN			164.613	51.2818
	140.075	48.775	NaN			164.613	51.2813
	140.075	48.825	NaN			164.612	51.2807
	140.075	48.875	NaN			164.611	51.2801
	140.075	48.925	NaN			164.61	51.2795
	140.075	48.975	NaN			164.61	51.2789
	140.075	49.025	NaN			164.609	51.2783
	140.075	49.075	NaN			164.608	51.2777
	140.075	49.125	NaN			164.607	51.2771
	140.075	49.175	NaN			164.606	51.2765
	140.075	49.225	NaN			164.606	51.2759
	140.075	49.275	NaN			164.605	51.2754
	140.075	49.325	NaN			164.605	51.2753
	140.075	49.375	NaN			164.604	51.2747
	140.075	49.425	NaN			164.603	51.2741
	140.075	49.475	NaN			164.603	51.2736
	140.075	49.525	NaN			164.602	51.273
	140.075	49.575	NaN			164.601	51.2724
	140.075	49.625	NaN			164.6	51.2718
	140.075	49.675	NaN			164.6	51.2712
	140.075	49.725	NaN			164.599	51.2706
	140.075	49.775	NaN			164.598	51.27
	140.075	49.825	NaN			164.597	51.2695
	140.075	49.875	NaN			164.597	51.2694
	140.075	49.925	NaN			164.597	51.2688
	140.075	49.975	NaN			164.596	51.2682
	140.075	50.025	NaN			164.595	51.2676
	140.075	50.075	NaN			164.594	51.267
	140.075	50.125	NaN			164.593	51.2664
	140.075	50.175	NaN			164.593	51.2659
	140.075	50.225	NaN			164.592	51.2653
	140.075	50.275	NaN			164.591	51.2647
	140.075	50.325	NaN			164.59	51.2641
	140.075	50.375	NaN			164.59	51.2636
	140.075	50.425	NaN			164.59	51.2635
	140.075	50.475	NaN			164.589	51.2629
	140.075	50.525	NaN			164.588	51.2623
	140.075	50.575	NaN			164.587	51.2617
	140.075	50.625	NaN			164.587	51.2611
	140.075	50.675	NaN			164.586	51.2605
	140.075	50.725	NaN			164.585	51.2599
	140.075	50.775	NaN			164.584	51.2593
	140.075	50.825	NaN			164.584	51.2587
	140.075	50.875	NaN			164.583	51.2582
	140.075	50.925	NaN			164.582	51.2576
	140.075	50.975	NaN			164.582	51.2576
	140.075	51.025	NaN			164.581	51.257
	140.075	51.075	NaN			164.58	51.2564
	140.075	51.125	NaN			164.58	51.2558
	140.075	51.175	NaN			164.579	51.2552
	140.075	51.225	NaN			164.578	51.2546
	140.075	51.275	NaN			164.577	51.254
	140.075	51.325	NaN			164.577	51.2534
	140.075	51.375	NaN			164.576	51.2528
	140.075	51.425	NaN			164.575	51.2522
	140.075	51.475	NaN			164.574	51.2517
	140.075	51.525	NaN			164.574	51.2516
	140.075	51.575	NaN			164.574	51.251
	140.075	51.625	NaN			164.573	51.2505
	140.075	51.675	NaN			164.572	51.2499
	140.075	51.725	NaN			164.571	51.2493
	140.075	51.775	NaN			164.57	51.2487
	140.075	51.825	NaN			164.57	51.2481
	140.075	51.875	NaN			164.569	51.2475
	140.075	51.925	NaN			164.568	51.2469
	140.075	51.975	NaN			164.567	51.2463
	140.125	31.975	0			164.567	51.2458
	140.125	32.025	0			164.567	51.2457
	140.125	32.075	0			164.566	51.2451
	140.125	32.125	0			164.565	51.2445
	140.125	32.175	0			164.564	51.2439
	140.125	32.225	0			164.564	51.2433
	140.125	32.275	0			164.563	51.2428
	140.125	32.325	0			164.562	51.2422
	140.125	32.375	0			164.561	51.2416
	140.125	32.425	0			164.561	51.241
	140.125	32.475	0			164.56	51.2404
	140.125	32.525	0			164.559	51.2399
	140.125	32.575	0			164.559	51.2398
	140.125	32.625	0			164.558	51.2392
	140.125	32.675	0			164.557	51.2386
	140.125	32.725	0			164.557	51.238
	140.125	32.775	0			164.556	51.2374
	140.125	32.825	0			164.555	51.2368
	140.125	32.875	0			164.554	51.2362
	140.125	32.925	0			164.554	51.2356
	140.125	32.975	0			164.553	51.2351
	140.125	33.025	0			164.552	51.2345
	140.125	33.075	0			164.552	51.234
	140.125	33.125	0			164.551	51.2339
	140.125	33.175	0			164.551	51.2333
	140.125	33.225	0			164.55	51.2327
	140.125	33.275	0			164.544	51.2281
	140.125	33.325	0			164.536	51.2222
	140.125	33.375	1			164.529	51.2163
	140.125	33.425	1			164.521	51.2104
	140.125	33.475	1			164.513	51.2045
	140.125	33.525	1			164.506	51.1986
	140.125	33.575	1			164.505	51.1983
	140.125	33.625	1			164.505	51.1977
	140.125	33.675	-1			164.504	51.1971
	140.125	33.725	-1			164.503	51.1966
	140.125	33.775	-1			164.502	51.196
	140.125	33.825	-1			164.502	51.1954
	140.125	33.875	-1			164.501	51.1948
	140.125	33.925	0			164.5	51.1942
	140.125	33.975	0			164.499	51.1936
	140.125	34.025	0			164.499	51.193
	140.125	34.075	0			164.498	51.1927
	140.125	34.125	0			164.498	51.1924
	140.125	34.175	0			164.497	51.1918
	140.125	34.225	0			164.496	51.1912
	140.125	34.275	0			164.496	51.1906
	140.125	34.325	0			164.495	51.19
	140.125	34.375	0			164.494	51.1894
	140.125	34.425	0			164.493	51.1889
	140.125	34.475	0			164.492	51.1883
	140.125	34.525	0			164.492	51.1877
	140.125	34.575	1			164.491	51.1871
	140.125	34.625	1			164.491	51.1867
	140.125	34.675	1			164.49	51.1865
	140.125	34.725	1			164.489	51.1859
	140.125	34.775	1			164.489	51.1853
	140.125	34.825	1			164.483	51.1808
	140.125	34.875	-1			164.475	51.1749
	140.125	34.925	-1			164.468	51.169
	140.125	34.975	-1			164.46	51.1631
	140.125	35.025	-1			164.452	51.1572
	140.125	35.075	-1			164.445	51.1513
	140.125	35.125	-1			164.437	51.1454
	140.125	35.175	NaN			164.435	51.1438
	140.125	35.225	NaN			164.434	51.1432
	140.125	35.275	NaN			164.434	51.1427
	140.125	35.325	NaN			164.433	51.1421
	140.125	35.375	NaN			164.432	51.1415
	140.125	35.425	NaN			164.431	51.1409
	140.125	35.475	NaN			164.431	51.1403
	140.125	35.525	NaN			164.43	51.1397
	140.125	35.575	0			164.429	51.1395
	140.125	35.625	NaN			164.429	51.1391
	140.125	35.675	NaN			164.428	51.1385
	140.125	35.725	NaN			164.427	51.1379
	140.125	35.775	NaN			164.427	51.1373
	140.125	35.825	NaN			164.426	51.1367
	140.125	35.875	NaN			164.425	51.1361
	140.125	35.925	NaN			164.424	51.1356
	140.125	35.975	NaN			164.424	51.135
	140.125	36.025	NaN			164.423	51.1344
	140.125	36.075	NaN			164.422	51.1338
	140.125	36.125	NaN			164.422	51.1336
	140.125	36.175	NaN			164.421	51.1332
	140.125	36.225	NaN			164.421	51.1326
	140.125	36.275	NaN			164.42	51.132
	140.125	36.325	NaN			164.419	51.1314
	140.125	36.375	NaN			164.418	51.1308
	140.125	36.425	NaN			164.418	51.1302
	140.125	36.475	NaN			164.417	51.1296
	140.125	36.525	NaN			164.416	51.129
	140.125	36.575	NaN			164.415	51.1284
	140.125	36.625	NaN			164.414	51.1279
	140.125	36.675	NaN			164.414	51.1277
	140.125	36.725	NaN			164.414	51.1273
	140.125	36.775	NaN			164.413	51.1267
	140.125	36.825	NaN			164.412	51.1261
	140.125	36.875	NaN			164.411	51.1255
	140.125	36.925	NaN			164.407	51.1218
	140.125	36.975	NaN			164.399	51.1158
	140.125	37.025	NaN			164.391	51.1099
	140.125	37.075	NaN			164.384	51.104
	140.125	37.125	NaN			164.376	51.0981
	140.125	37.175	NaN			164.368	51.0922
	140.125	37.225	NaN			164.361	51.0863
	140.125	37.275	NaN			164.356	51.0828
	140.125	37.325	NaN			164.356	51.0822
	140.125	37.375	NaN			164.355	51.0817
	140.125	37.425	NaN			164.354	51.0811
	140.125	37.475	NaN			164.353	51.0805
	140.125	37.525	NaN			164.353	51.0804
	140.125	37.575	NaN			164.353	51.0799
	140.125	37.625	NaN			164.352	51.0793
	140.125	37.675	NaN			164.351	51.0787
	140.125	37.725	NaN			164.35	51.0781
	140.125	37.775	NaN			164.35	51.0775
	140.125	37.825	NaN			164.349	51.0769
	140.125	37.875	NaN			164.348	51.0763
	140.125	37.925	NaN			164.347	51.0757
	140.125	37.975	NaN			164.346	51.0751
	140.125	38.025	NaN			164.346	51.0745
	140.125	38.075	NaN			164.346	51.0745
	140.125	38.125	NaN			164.345	51.074
	140.125	38.175	NaN			164.344	51.0734
	140.125	38.225	NaN			164.343	51.0728
	140.125	38.275	NaN			164.343	51.0722
	140.125	38.325	NaN			164.342	51.0716
	140.125	38.375	NaN			164.341	51.071
	140.125	38.425	NaN			164.34	51.0704
	140.125	38.475	NaN			164.34	51.0698
	140.125	38.525	NaN			164.339	51.0692
	140.125	38.575	NaN			164.338	51.0686
	140.125	38.625	NaN			164.338	51.0686
	140.125	38.675	NaN			164.337	51.068
	140.125	38.725	NaN			164.337	51.0674
	140.125	38.775	NaN			164.336	51.0669
	140.125	38.825	NaN			164.335	51.0663
	140.125	38.875	NaN			164.334	51.0657
	140.125	38.925	NaN			164.333	51.0651
	140.125	38.975	NaN			164.333	51.0645
	140.125	39.025	NaN			164.332	51.0639
	140.125	39.075	NaN			164.331	51.0633
	140.125	39.125	NaN			164.33	51.0627
	140.125	39.175	NaN			164.33	51.0627
	140.125	39.225	NaN			164.33	51.0621
	140.125	39.275	NaN			164.329	51.0615
	140.125	39.325	NaN			164.328	51.0609
	140.125	39.375	NaN			164.327	51.0603
	140.125	39.425	NaN			164.327	51.0597
	140.125	39.475	NaN			164.326	51.0592
	140.125	39.525	NaN			164.325	51.0586
	140.125	39.575	NaN			164.324	51.058
	140.125	39.625	NaN			164.324	51.0574
	140.125	39.675	NaN			164.323	51.0568
	140.125	39.725	NaN			164.322	51.0562
	140.125	39.775	NaN			164.321	51.0556
	140.125	39.825	NaN			164.32	51.055
	140.125	39.875	NaN			164.32	51.0544
	140.125	39.925	NaN			164.319	51.0538
	140.125	39.975	NaN			164.318	51.0532
	140.125	40.025	NaN			164.317	51.0526
	140.125	40.075	NaN			164.317	51.052
	140.125	40.125	NaN			164.316	51.0515
	140.125	40.175	NaN			164.315	51.0511
	140.125	40.225	NaN			164.315	51.0509
	140.125	40.275	NaN			164.314	51.0503
	140.125	40.325	NaN			164.313	51.0491
	140.125	40.375	NaN			164.312	51.0485
	140.125	40.425	NaN			164.309	51.0461
	140.125	40.475	NaN			164.308	51.0455
	140.125	40.525	NaN			164.307	51.0443
	140.125	40.575	NaN			164.306	51.0437
	140.125	40.625	NaN			164.3	51.0389
	140.125	40.675	NaN			164.299	51.0383
	140.125	40.725	0			164.297	51.0371
	140.125	40.775	0			164.296	51.0365
	140.125	40.825	0			164.293	51.0341
	140.125	40.875	0			164.293	51.0335
	140.125	40.925	0			164.291	51.0323
	140.125	40.975	0			164.29	51.0317
	140.125	41.025	0			164.283	51.0263
	140.125	41.075	1			164.278	51.0223
	140.125	41.125	1			164.276	51.0211
	140.125	41.175	1			164.276	51.021
	140.125	41.225	1			164.276	51.0206
	140.125	41.275	1			164.273	51.0187
	140.125	41.325	1			164.273	51.0187
	140.125	41.375	-1			164.273	51.0186
	140.125	41.425	-1			164.272	51.0176
	140.125	41.475	NaN			164.271	51.0174
	140.125	41.525	NaN			164.268	51.0145
	140.125	41.575	NaN			164.265	51.0128
	140.125	41.625	NaN			164.265	51.0127
	140.125	41.675	NaN			164.265	51.0126
	140.125	41.725	NaN			164.264	51.0116
	140.125	41.775	NaN			164.264	51.0115
	140.125	41.825	-1			164.26	51.0091
	140.125	41.875	-1			164.259	51.0079
	140.125	41.925	0			164.246	50.9984
	140.125	41.975	0			164.245	50.9972
	140.125	42.025	NaN			164.241	50.9949
	140.125	42.075	NaN			164.24	50.9937
	140.125	42.125	NaN			164.233	50.989
	140.125	42.175	NaN			164.232	50.9878
	140.125	42.225	NaN			164.229	50.9854
	140.125	42.275	NaN			164.227	50.9843
	140.125	42.325	NaN			164.214	50.9749
	140.125	42.375	NaN			164.213	50.9737
	140.125	42.425	NaN			164.209	50.9713
	140.125	42.475	NaN			164.208	50.9702
	140.125	42.525	NaN			164.202	50.9656
	140.125	42.575	NaN			164.201	50.9655
	140.125	42.625	NaN			164.201	50.9655
	140.125	42.675	NaN			164.2	50.9643
	140.125	42.725	NaN			164.197	50.962
	140.125	42.775	0			164.195	50.9608
	140.125	42.825	0			164.187	50.9549
	140.125	42.875	0			164.182	50.9516
	140.125	42.925	0			164.181	50.951
	140.125	42.975	0			164.18	50.95
	140.125	43.025	0			164.18	50.9499
	140.125	43.075	0			164.178	50.9488
	140.125	43.125	0			164.178	50.9487
	140.125	43.175	0			164.176	50.9475
	140.125	43.225	0			164.176	50.9468
	140.125	43.275	0			164.171	50.9435
	140.125	43.325	0			164.169	50.9422
	140.125	43.375	0			164.169	50.9422
	140.125	43.425	0			164.169	50.9422
	140.125	43.475	0			164.167	50.941
	140.125	43.525	0			164.164	50.9387
	140.125	43.575	0			164.163	50.9375
	140.125	43.625	0			164.154	50.9313
	140.125	43.675	0			164.15	50.9283
	140.125	43.725	0			164.149	50.9278
	140.125	43.775	0			164.147	50.9267
	140.125	43.825	0			164.147	50.9261
	140.125	43.875	0			164.146	50.9261
	140.125	43.925	0			164.143	50.9239
	140.125	43.975	0			164.143	50.9239
	140.125	44.025	1			164.143	50.9238
	140.125	44.075	1			164.142	50.9229
	140.125	44.125	1			164.142	50.9229
	140.125	44.175	1			164.139	50.9209
	140.125	44.225	1			164.139	50.9209
	140.125	44.275	1			164.138	50.9199
	140.125	44.325	1			164.135	50.9181
	140.125	44.375	1			164.134	50.9177
	140.125	44.425	1			164.133	50.9168
	140.125	44.475	1			164.133	50.9163
	140.125	44.525	1			164.122	50.9091
	140.125	44.575	1			164.121	50.9084
	140.125	44.625	-1			164.121	50.9084
	140.125	44.675	-1			164.12	50.9072
	140.125	44.725	-1			164.116	50.9049
	140.125	44.775	-1			164.115	50.9038
	140.125	44.825	-1			164.108	50.8992
	140.125	44.875	-1			164.106	50.8981
	140.125	44.925	-1			164.103	50.8958
	140.125	44.975	-1			164.101	50.8946
	140.125	45.025	-1			164.099	50.8933
	140.125	45.075	-1			164.099	50.8928
	140.125	45.125	-1			164.098	50.8921
	140.125	45.175	-1			164.097	50.8916
	140.125	45.225	-1			164.084	50.8824
	140.125	45.275	-1			164.082	50.8813
	140.125	45.325	-1			164.079	50.879
	140.125	45.375	-1			164.077	50.8779
	140.125	45.425	-1			164.07	50.8734
	140.125	45.475	-1			164.069	50.8722
	140.125	45.525	-1			164.065	50.87
	140.125	45.575	-1			164.064	50.8688
	140.125	45.625	-1			164.05	50.8598
	140.125	45.675	-1			164.049	50.8587
	140.125	45.725	-1			164.045	50.8565
	140.125	45.775	-1			164.044	50.8554
	140.125	45.825	-1			164.037	50.8509
	140.125	45.875	-1			164.035	50.8498
	140.125	45.925	0			164.032	50.8475
	140.125	45.975	0			164.03	50.8464
	140.125	46.025	0			164.017	50.8375
	140.125	46.075	0			164.015	50.8364
	140.125	46.125	0			164.012	50.8342
	140.125	46.175	0			164.01	50.8331
	140.125	46.225	0			164.003	50.8287
	140.125	46.275	0			164.002	50.8276
	140.125	46.325	0			164.001	50.8273
	140.125	46.375	0			163.998	50.8253
	140.125	46.425	0			163.997	50.8242
	140.125	46.475	0			163.993	50.8222
	140.125	46.525	0			163.983	50.8154
	140.125	46.575	0			163.981	50.8143
	140.125	46.625	0			163.978	50.8121
	140.125	46.675	0			163.976	50.811
	140.125	46.725	0			163.976	50.811
	140.125	46.775	0			163.975	50.8103
	140.125	46.825	0			163.97	50.8066
	140.125	46.875	0			163.968	50.8056
	140.125	46.925	0			163.968	50.8055
	140.125	46.975	0			163.966	50.8046
	140.125	47.025	0			163.964	50.8034
	140.125	47.075	0			163.964	50.8033
	140.125	47.125	0			163.963	50.8023
	140.125	47.175	0			163.963	50.8022
	140.125	47.225	0			163.958	50.7994
	140.125	47.275	0			163.949	50.7935
	140.125	47.325	0			163.947	50.7924
	140.125	47.375	0			163.944	50.7903
	140.125	47.425	0			163.944	50.7902
	140.125	47.475	0			163.942	50.7892
	140.125	47.525	0			163.942	50.7891
	140.125	47.575	0			163.94	50.788
	140.125	47.625	0			163.935	50.7848
	140.125	47.675	0			163.935	50.7848
	140.125	47.725	0			163.934	50.7837
	140.125	47.775	0			163.934	50.7837
	140.125	47.825	0			163.932	50.7824
	140.125	47.875	1			163.93	50.7816
	140.125	47.925	1			163.93	50.7815
	140.125	47.975	-1			163.929	50.7805
	140.125	48.025	-1			163.924	50.7773
	140.125	48.075	-1			163.915	50.7718
	140.125	48.125	-1			163.913	50.7707
	140.125	48.175	-1			163.91	50.7686
	140.125	48.225	-1			163.91	50.7685
	140.125	48.275	-1			163.908	50.7675
	140.125	48.325	-1			163.908	50.7675
	140.125	48.375	-1			163.908	50.7675
	140.125	48.425	-1			163.906	50.7661
	140.125	48.475	NaN			163.901	50.7632
	140.125	48.525	NaN			163.901	50.7632
	140.125	48.575	NaN			163.899	50.7621
	140.125	48.625	NaN			163.899	50.7621
	140.125	48.675	NaN			163.897	50.7606
	140.125	48.725	NaN			163.896	50.76
	140.125	48.775	NaN			163.896	50.7599
	140.125	48.825	NaN			163.894	50.7588
	140.125	48.875	NaN			163.889	50.7555
	140.125	48.925	NaN			163.88	50.7503
	140.125	48.975	NaN			163.879	50.7492
	140.125	49.025	NaN			163.875	50.7471
	140.125	49.075	NaN			163.875	50.747
	140.125	49.125	NaN			163.873	50.746
	140.125	49.175	NaN			163.873	50.746
	140.125	49.225	NaN			163.873	50.746
	140.125	49.275	NaN			163.871	50.7445
	140.125	49.325	NaN			163.866	50.7418
	140.125	49.375	NaN			163.866	50.7417
	140.125	49.425	NaN			163.865	50.7407
	140.125	49.475	NaN			163.865	50.7407
	140.125	49.525	NaN			163.865	50.7406
	140.125	49.575	NaN			163.862	50.739
	140.125	49.625	NaN			163.861	50.7386
	140.125	49.675	NaN			163.861	50.7385
	140.125	49.725	NaN			163.859	50.7374
	140.125	49.775	NaN			163.854	50.734
	140.125	49.825	NaN			163.845	50.729
	140.125	49.875	NaN			163.844	50.7279
	140.125	49.925	NaN			163.84	50.7258
	140.125	49.975	NaN			163.84	50.7257
	140.125	50.025	NaN			163.838	50.7247
	140.125	50.075	NaN			163.838	50.7247
	140.125	50.125	NaN			163.838	50.7247
	140.125	50.175	NaN			163.836	50.7231
	140.125	50.225	NaN			163.831	50.7205
	140.125	50.275	NaN			163.831	50.7204
	140.125	50.325	NaN			163.83	50.7195
	140.125	50.375	NaN			163.83	50.7194
	140.125	50.425	NaN			163.83	50.7194
	140.125	50.475	NaN			163.827	50.7177
	140.125	50.525	NaN			163.826	50.7173
	140.125	50.575	NaN			163.826	50.7173
	140.125	50.625	NaN			163.824	50.7162
	140.125	50.675	NaN			163.818	50.7127
	140.125	50.725	NaN			163.81	50.7079
	140.125	50.775	NaN			163.809	50.7068
	140.125	50.825	NaN			163.805	50.7047
	140.125	50.875	NaN			163.805	50.7046
	140.125	50.925	NaN			163.805	50.7046
	140.125	50.975	NaN			163.803	50.7037
	140.125	51.025	NaN			163.803	50.7036
	140.125	51.075	NaN			163.803	50.7036
	140.125	51.125	NaN			163.8	50.702
	140.125	51.175	NaN			163.796	50.6995
	140.125	51.225	NaN			163.796	50.6994
	140.125	51.275	NaN			163.796	50.6993
	140.125	51.325	NaN			163.794	50.6984
	140.125	51.375	NaN			163.794	50.6984
	140.125	51.425	NaN			163.794	50.6983
	140.125	51.475	NaN			163.791	50.6966
	140.125	51.525	NaN			163.791	50.6963
	140.125	51.575	NaN			163.791	50.6962
	140.125	51.625	NaN			163.789	50.6952
	140.125	51.675	NaN			163.783	50.6916
	140.125	51.725	NaN			163.775	50.6869
	140.125	51.775	NaN			163.773	50.6859
	140.125	51.825	NaN			163.77	50.6838
	140.125	51.875	NaN			163.769	50.6837
	140.125	51.925	NaN			163.769	50.6836
	140.125	51.975	NaN			163.768	50.6828
	140.175	31.975	0			163.768	50.6827
	140.175	32.025	0			163.768	50.6827
	140.175	32.075	0			163.765	50.681
	140.175	32.125	0			163.761	50.6786
	140.175	32.175	0			163.761	50.6785
	140.175	32.225	0			163.76	50.6784
	140.175	32.275	0			163.759	50.6776
	140.175	32.325	0			163.759	50.6775
	140.175	32.375	0			163.759	50.6775
	140.175	32.425	0			163.756	50.6758
	140.175	32.475	0			163.755	50.6755
	140.175	32.525	0			163.755	50.6754
	140.175	32.575	0			163.753	50.6744
	140.175	32.625	0			163.747	50.6708
	140.175	32.675	0			163.739	50.6662
	140.175	32.725	0			163.737	50.6652
	140.175	32.775	0			163.734	50.6631
	140.175	32.825	0			163.734	50.663
	140.175	32.875	0			163.734	50.6629
	140.175	32.925	0			163.732	50.6621
	140.175	32.975	0			163.732	50.662
	140.175	33.025	0			163.732	50.662
	140.175	33.075	0			163.729	50.6603
	140.175	33.125	0			163.725	50.6579
	140.175	33.175	0			163.725	50.6579
	140.175	33.225	0			163.725	50.6577
	140.175	33.275	0			163.723	50.6569
	140.175	33.325	1			163.723	50.6569
	140.175	33.375	1			163.723	50.6568
	140.175	33.425	1			163.72	50.6551
	140.175	33.475	1			163.72	50.6549
	140.175	33.525	1			163.719	50.6548
	140.175	33.575	1			163.718	50.6537
	140.175	33.625	-1			163.711	50.6501
	140.175	33.675	-1			163.703	50.6457
	140.175	33.725	-1			163.702	50.6446
	140.175	33.775	-1			163.698	50.6426
	140.175	33.825	-1			163.698	50.6425
	140.175	33.875	-1			163.697	50.6423
	140.175	33.925	-1			163.696	50.6416
	140.175	33.975	0			163.696	50.6415
	140.175	34.025	0			163.696	50.6415
	140.175	34.075	0			163.693	50.6398
	140.175	34.125	0			163.689	50.6375
	140.175	34.175	0			163.689	50.6374
	140.175	34.225	0			163.688	50.6372
	140.175	34.275	0			163.687	50.6365
	140.175	34.325	0			163.687	50.6364
	140.175	34.375	0			163.687	50.6364
	140.175	34.425	0			163.684	50.6346
	140.175	34.475	1			163.683	50.6344
	140.175	34.525	1			163.683	50.6343
	140.175	34.575	1			163.681	50.6333
	140.175	34.625	1			163.675	50.6297
	140.175	34.675	1			163.667	50.6253
	140.175	34.725	1			163.665	50.6243
	140.175	34.775	1			163.662	50.6223
	140.175	34.825	1			163.662	50.6222
	140.175	34.875	1			163.661	50.622
	140.175	34.925	-1			163.66	50.6213
	140.175	34.975	-1			163.66	50.6212
	140.175	35.025	-1			163.66	50.6212
	140.175	35.075	-1			163.657	50.6195
	140.175	35.125	-1			163.653	50.6172
	140.175	35.175	NaN			163.652	50.6171
	140.175	35.225	NaN			163.652	50.6169
	140.175	35.275	NaN			163.651	50.6162
	140.175	35.325	NaN			163.651	50.6162
	140.175	35.375	NaN			163.651	50.6161
	140.175	35.425	NaN			163.647	50.6142
	140.175	35.475	NaN			163.647	50.6141
	140.175	35.525	NaN			163.645	50.6131
	140.175	35.575	NaN			163.639	50.6095
	140.175	35.625	NaN			163.631	50.6052
	140.175	35.675	NaN			163.629	50.6042
	140.175	35.725	NaN			163.625	50.6022
	140.175	35.775	NaN			163.625	50.6021
	140.175	35.825	NaN			163.625	50.6019
	140.175	35.875	NaN			163.623	50.6012
	140.175	35.925	NaN			163.623	50.6011
	140.175	35.975	NaN			163.623	50.6011
	140.175	36.025	NaN			163.62	50.5994
	140.175	36.075	NaN			163.616	50.5972
	140.175	36.125	NaN			163.616	50.5971
	140.175	36.175	NaN			163.615	50.5969
	140.175	36.225	NaN			163.614	50.5962
	140.175	36.275	NaN			163.614	50.5961
	140.175	36.325	NaN			163.614	50.5961
	140.175	36.375	NaN			163.611	50.5942
	140.175	36.425	NaN			163.61	50.5941
	140.175	36.475	NaN			163.608	50.5931
	140.175	36.525	NaN			163.602	50.5895
	140.175	36.575	NaN			163.594	50.5852
	140.175	36.625	NaN			163.592	50.5842
	140.175	36.675	NaN			163.588	50.5823
	140.175	36.725	NaN			163.588	50.5821
	140.175	36.775	NaN			163.588	50.5819
	140.175	36.825	NaN			163.587	50.5813
	140.175	36.875	NaN			163.587	50.5812
	140.175	36.925	NaN			163.586	50.5811
	140.175	36.975	NaN			163.583	50.5795
	140.175	37.025	NaN			163.579	50.5773
	140.175	37.075	NaN			163.579	50.5772
	140.175	37.125	NaN			163.579	50.577
	140.175	37.175	NaN			163.577	50.5763
	140.175	37.225	NaN			163.577	50.5763
	140.175	37.275	NaN			163.577	50.5762
	140.175	37.325	NaN			163.574	50.5744
	140.175	37.375	NaN			163.573	50.5742
	140.175	37.425	NaN			163.572	50.5732
	140.175	37.475	NaN			163.565	50.5697
	140.175	37.525	NaN			163.557	50.5655
	140.175	37.575	NaN			163.555	50.5645
	140.175	37.625	NaN			163.551	50.5626
	140.175	37.675	NaN			163.551	50.5624
	140.175	37.725	NaN			163.551	50.5622
	140.175	37.775	NaN			163.55	50.5616
	140.175	37.825	NaN			163.55	50.5616
	140.175	37.875	NaN			163.549	50.5615
	140.175	37.925	NaN			163.546	50.5598
	140.175	37.975	NaN			163.542	50.5577
	140.175	38.025	NaN			163.541	50.557
	140.175	38.075	NaN			163.541	50.557
	140.175	38.125	NaN			163.541	50.5569
	140.175	38.175	NaN			163.54	50.5566
	140.175	38.225	NaN			163.537	50.5547
	140.175	38.275	NaN			163.536	50.5546
	140.175	38.325	NaN			163.534	50.5536
	140.175	38.375	NaN			163.528	50.5501
	140.175	38.425	NaN			163.52	50.546
	140.175	38.475	NaN			163.519	50.5455
	140.175	38.525	NaN			163.517	50.5445
	140.175	38.575	NaN			163.516	50.544
	140.175	38.625	NaN			163.512	50.5421
	140.175	38.675	NaN			163.511	50.5416
	140.175	38.725	NaN			163.51	50.5406
	140.175	38.775	NaN			163.509	50.5402
	140.175	38.825	NaN			163.501	50.5363
	140.175	38.875	NaN			163.5	50.5358
	140.175	38.925	NaN			163.498	50.5349
	140.175	38.975	NaN			163.497	50.5344
	140.175	39.025	NaN			163.494	50.5324
	140.175	39.075	NaN			163.493	50.5319
	140.175	39.125	NaN			163.491	50.531
	140.175	39.175	NaN			163.49	50.5305
	140.175	39.225	NaN			163.49	50.5303
	140.175	39.275	NaN			163.489	50.5301
	140.175	39.325	NaN			163.488	50.5296
	140.175	39.375	NaN			163.487	50.5292
	140.175	39.425	NaN			163.487	50.5288
	140.175	39.475	NaN			163.486	50.5283
	140.175	39.525	NaN			163.485	50.5279
	140.175	39.575	NaN			163.484	50.5275
	140.175	39.625	NaN			163.483	50.5271
	140.175	39.675	NaN			163.482	50.5266
	140.175	39.725	NaN			163.481	50.5262
	140.175	39.775	NaN			163.481	50.5258
	140.175	39.825	NaN			163.48	50.5253
	140.175	39.875	NaN			163.479	50.5249
	140.175	39.925	NaN			163.478	50.5245
	140.175	39.975	NaN			163.477	50.524
	140.175	40.025	NaN			163.476	50.5236
	140.175	40.075	NaN			163.476	50.5232
	140.175	40.125	NaN			163.475	50.5227
	140.175	40.175	NaN			163.474	50.5223
	140.175	40.225	NaN			163.473	50.5219
	140.175	40.275	NaN			163.472	50.5214
	140.175	40.325	NaN			163.471	50.521
	140.175	40.375	NaN			163.47	50.5206
	140.175	40.425	NaN			163.47	50.5201
	140.175	40.475	NaN			163.469	50.5197
	140.175	40.525	NaN			163.468	50.5193
	140.175	40.575	NaN			163.467	50.5188
	140.175	40.625	NaN			163.466	50.5184
	140.175	40.675	NaN			163.465	50.518
	140.175	40.725	NaN			163.465	50.5175
	140.175	40.775	0			163.464	50.5171
	140.175	40.825	0			163.463	50.5167
	140.175	40.875	0			163.462	50.5162
	140.175	40.925	0			163.461	50.5158
	140.175	40.975	0			163.46	50.5154
	140.175	41.025	1			163.459	50.5149
	140.175	41.075	1			163.459	50.5145
	140.175	41.125	1			163.458	50.5141
	140.175	41.175	1			163.457	50.5136
	140.175	41.225	1			163.456	50.5132
	140.175	41.275	1			163.455	50.5128
	140.175	41.325	1			163.454	50.5123
	140.175	41.375	-1			163.454	50.5119
	140.175	41.425	-1			163.453	50.5115
	140.175	41.475	NaN			163.452	50.511
	140.175	41.525	NaN			163.451	50.5106
	140.175	41.575	NaN			163.45	50.5102
	140.175	41.625	NaN			163.449	50.5097
	140.175	41.675	NaN			163.449	50.5093
	140.175	41.725	NaN			163.448	50.5089
	140.175	41.775	NaN			163.447	50.5084
	140.175	41.825	NaN			163.446	50.508
	140.175	41.875	NaN			163.445	50.5076
	140.175	41.925	NaN			163.444	50.5071
	140.175	41.975	NaN			163.443	50.5067
	140.175	42.025	NaN			163.443	50.5063
	140.175	42.075	NaN			163.442	50.5058
	140.175	42.125	NaN			163.441	50.5054
	140.175	42.175	NaN			163.44	50.505
	140.175	42.225	NaN			163.439	50.5046
	140.175	42.275	NaN			163.438	50.5041
	140.175	42.325	NaN			163.438	50.5037
	140.175	42.375	NaN			163.437	50.5032
	140.175	42.425	NaN			163.436	50.5028
	140.175	42.475	NaN			163.435	50.5024
	140.175	42.525	NaN			163.434	50.5019
	140.175	42.575	NaN			163.433	50.5015
	140.175	42.625	NaN			163.432	50.5011
	140.175	42.675	NaN			163.432	50.5006
	140.175	42.725	NaN			163.431	50.5003
	140.175	42.775	NaN			163.431	50.5002
	140.175	42.825	0			163.43	50.4998
	140.175	42.875	0			163.429	50.4993
	140.175	42.925	0			163.428	50.4989
	140.175	42.975	0			163.427	50.4985
	140.175	43.025	0			163.427	50.498
	140.175	43.075	0			163.426	50.4976
	140.175	43.125	0			163.425	50.4972
	140.175	43.175	0			163.424	50.4967
	140.175	43.225	0			163.423	50.4963
	140.175	43.275	0			163.422	50.4959
	140.175	43.325	0			163.421	50.4954
	140.175	43.375	0			163.421	50.495
	140.175	43.425	0			163.42	50.4946
	140.175	43.475	0			163.419	50.4941
	140.175	43.525	0			163.418	50.4937
	140.175	43.575	0			163.417	50.4933
	140.175	43.625	0			163.416	50.4929
	140.175	43.675	0			163.415	50.4922
	140.175	43.725	0			163.412	50.4908
	140.175	43.775	0			163.411	50.4902
	140.175	43.825	0			163.41	50.4894
	140.175	43.875	0			163.409	50.4888
	140.175	43.925	0			163.404	50.4863
	140.175	43.975	0			163.402	50.4856
	140.175	44.025	1			163.4	50.4844
	140.175	44.075	1			163.399	50.4837
	140.175	44.125	1			163.396	50.4825
	140.175	44.175	1			163.394	50.4812
	140.175	44.225	1			163.393	50.4806
	140.175	44.275	1			163.39	50.4794
	140.175	44.325	1			163.389	50.4789
	140.175	44.375	1			163.386	50.4775
	140.175	44.425	1			163.386	50.4773
	140.175	44.475	1			163.385	50.4769
	140.175	44.525	1			163.384	50.4761
	140.175	44.575	1			163.381	50.4748
	140.175	44.625	1			163.38	50.4742
	140.175	44.675	1			163.372	50.4699
	140.175	44.725	-1			163.363	50.4656
	140.175	44.775	-1			163.355	50.4613
	140.175	44.825	-1			163.346	50.457
	140.175	44.875	-1			163.338	50.4526
	140.175	44.925	-1			163.33	50.4483
	140.175	44.975	-1			163.321	50.444
	140.175	45.025	-1			163.313	50.4396
	140.175	45.075	-1			163.304	50.4353
	140.175	45.125	-1			163.296	50.431
	140.175	45.175	-1			163.287	50.4267
	140.175	45.225	-1			163.279	50.4223
	140.175	45.275	-1			163.271	50.418
	140.175	45.325	-1			163.262	50.4137
	140.175	45.375	-1			163.254	50.4094
	140.175	45.425	-1			163.245	50.405
	140.175	45.475	-1			163.237	50.4007
	140.175	45.525	-1			163.228	50.3964
	140.175	45.575	-1			163.22	50.3921
	140.175	45.625	-1			163.211	50.3877
	140.175	45.675	-1			163.203	50.3834
	140.175	45.725	-1			163.195	50.3791
	140.175	45.775	-1			163.187	50.3751
	140.175	45.825	-1			163.186	50.3747
	140.175	45.875	-1			163.186	50.3747
	140.175	45.925	-1			163.185	50.3742
	140.175	45.975	0			163.184	50.3738
	140.175	46.025	0			163.184	50.3734
	140.175	46.075	0			163.183	50.3729
	140.175	46.125	0			163.182	50.3725
	140.175	46.175	0			163.181	50.3721
	140.175	46.225	0			163.18	50.3716
	140.175	46.275	0			163.179	50.3712
	140.175	46.325	0			163.178	50.3708
	140.175	46.375	0			163.178	50.3704
	140.175	46.425	0			163.178	50.3703
	140.175	46.475	0			163.177	50.3699
	140.175	46.525	0			163.176	50.3695
	140.175	46.575	0			163.175	50.369
	140.175	46.625	0			163.174	50.3686
	140.175	46.675	0			163.173	50.3682
	140.175	46.725	0			163.173	50.3677
	140.175	46.775	0			163.172	50.3673
	140.175	46.825	0			163.171	50.3669
	140.175	46.875	0			163.17	50.3664
	140.175	46.925	0			163.169	50.3661
	140.175	46.975	0			163.169	50.366
	140.175	47.025	0			163.168	50.3656
	140.175	47.075	0			163.167	50.3651
	140.175	47.125	0			163.167	50.3647
	140.175	47.175	0			163.166	50.3643
	140.175	47.225	0			163.165	50.3638
	140.175	47.275	0			163.164	50.3634
	140.175	47.325	0			163.163	50.363
	140.175	47.375	0			163.162	50.3625
	140.175	47.425	0			163.162	50.3621
	140.175	47.475	0			163.161	50.3618
	140.175	47.525	0			163.161	50.3617
	140.175	47.575	0			163.16	50.3612
	140.175	47.625	0			163.159	50.3608
	140.175	47.675	0			163.158	50.3604
	140.175	47.725	0			163.157	50.3599
	140.175	47.775	0			163.157	50.3595
	140.175	47.825	0			163.156	50.3591
	140.175	47.875	1			163.155	50.3586
	140.175	47.925	1			163.154	50.3582
	140.175	47.975	-1			163.153	50.3578
	140.175	48.025	-1			163.152	50.3574
	140.175	48.075	-1			163.152	50.3573
	140.175	48.125	-1			163.151	50.3569
	140.175	48.175	-1			163.151	50.3565
	140.175	48.225	-1			163.15	50.356
	140.175	48.275	-1			163.149	50.3556
	140.175	48.325	-1			163.148	50.3552
	140.175	48.375	-1			163.147	50.3547
	140.175	48.425	-1			163.146	50.3543
	140.175	48.475	-1			163.146	50.3539
	140.175	48.525	-1			163.145	50.3534
	140.175	48.575	-1			163.144	50.3531
	140.175	48.625	0			163.144	50.353
	140.175	48.675	0			163.143	50.3526
	140.175	48.725	0			163.142	50.3522
	140.175	48.775	NaN			163.141	50.3517
	140.175	48.825	NaN			163.14	50.3513
	140.175	48.875	NaN			163.14	50.3509
	140.175	48.925	NaN			163.139	50.3504
	140.175	48.975	NaN			163.138	50.35
	140.175	49.025	NaN			163.137	50.3496
	140.175	49.075	NaN			163.136	50.3491
	140.175	49.125	NaN			163.136	50.3488
	140.175	49.175	NaN			163.135	50.3487
	140.175	49.225	NaN			163.135	50.3483
	140.175	49.275	NaN			163.134	50.3478
	140.175	49.325	NaN			163.133	50.3474
	140.175	49.375	NaN			163.132	50.347
	140.175	49.425	NaN			163.131	50.3465
	140.175	49.475	NaN			163.13	50.3461
	140.175	49.525	NaN			163.13	50.3457
	140.175	49.575	NaN			163.129	50.3452
	140.175	49.625	NaN			163.128	50.3448
	140.175	49.675	NaN			163.127	50.3445
	140.175	49.725	NaN			163.127	50.3444
	140.175	49.775	NaN			163.126	50.3439
	140.175	49.825	NaN			163.125	50.3435
	140.175	49.875	NaN			163.124	50.3431
	140.175	49.925	NaN			163.124	50.3426
	140.175	49.975	NaN			163.123	50.3422
	140.175	50.025	NaN			163.122	50.3418
	140.175	50.075	NaN			163.121	50.3413
	140.175	50.125	NaN			163.12	50.3409
	140.175	50.175	NaN			163.119	50.3405
	140.175	50.225	NaN			163.119	50.3401
	140.175	50.275	NaN			163.119	50.34
	140.175	50.325	NaN			163.118	50.3396
	140.175	50.375	NaN			163.117	50.3392
	140.175	50.425	NaN			163.116	50.3387
	140.175	50.475	NaN			163.115	50.3383
	140.175	50.525	NaN			163.114	50.3379
	140.175	50.575	NaN			163.113	50.3374
	140.175	50.625	NaN			163.113	50.337
	140.175	50.675	NaN			163.112	50.3366
	140.175	50.725	NaN			163.111	50.3361
	140.175	50.775	NaN			163.11	50.3358
	140.175	50.825	NaN			163.11	50.3357
	140.175	50.875	NaN			163.109	50.3353
	140.175	50.925	NaN			163.108	50.3348
	140.175	50.975	NaN			163.108	50.3344
	140.175	51.025	NaN			163.107	50.334
	140.175	51.075	NaN			163.106	50.3335
	140.175	51.125	NaN			163.105	50.3331
	140.175	51.175	NaN			163.104	50.3327
	140.175	51.225	NaN			163.103	50.3322
	140.175	51.275	NaN			163.103	50.3318
	140.175	51.325	NaN			163.102	50.3315
	140.175	51.375	NaN			163.102	50.3314
	140.175	51.425	NaN			163.101	50.3309
	140.175	51.475	NaN			163.1	50.3305
	140.175	51.525	NaN			163.099	50.3301
	140.175	51.575	NaN			163.098	50.3296
	140.175	51.625	NaN			163.097	50.3292
[truncated: 455,543+ more rows]

## Sheet: Fig.1b
Fig.1b
	RDFPA	Mackerel	Sardine	Squid	Saury			Mackerel	Sardine	Squid	Saury		t-tests between the observed and 1,000 simulated values	Mackerel	Sardine	Squid	Saury
	Observed	49.0849	44.9974	-14.9408	17.9176		FRAD	49.3839	47.4947	-16.2622	21.0817		df	999	999	999	999
	Simulated	12.3357	10.0183	-2.70009	0.457456			50.2046	51.4638	-12.2167	13.2095		p value	1.6178e-135	1.44614e-74	3.9055e-16	2.6193e-07
		13.3423	12.3497	-1.7153	-3.23196			50.5291	49.431	-8.40715	12.2801		tstat	29.1	19.9	-8.3	5.2
		10.3653	9.94636	-1.99692	3.82069			51.1997	46.3908	-15.5709	20.7132		ci	[34.3,39.3]	[32.1,39.1]	[-14.1,-8.7]	[10.7,23.8]
		13.6814	10.4158	-3.83521	4.2976			53.1903	44.1309	-15.4185	21.9473
		14.3887	6.77478	-4.38889	-2.00717			50.5643	46.3521	-10.988	19.3132
		14.9488	7.98266	-5.3815	-1.613			51.1248	46.7781	-15.5519	19.0363
		12.4436	8.07155	-5.68179	3.81468			49.0036	48.3487	-17.3721	16.7978
		11.8028	7.18113	-3.84584	-0.730757			50.3277	45.4116	-13.8914	14.2688
		13.0258	9.78562	-1.98921	-0.887847			50.1453	46.1506	-15.0081	14.1585
		14.2275	9.29387	-5.57589	1.83181			51.3236	49.5464	-19.801	17.1497
		11.9919	6.92587	-2.49906	-1.14035			52.1823	47.8784	-16.6841	17.9607
		11.8247	7.3364	-4.68921	-1.2433			49.7136	49.435	-14.3038	16.5089
		13.7108	8.45834	-0.672794	-0.198292			51.4134	46.7617	-10.9394	19.5836
		11.7245	13.3673	-1.29403	1.68892			51.9059	46.6696	-15.6557	15.4127
		12.3908	7.905	-4.13129	6.27097			51.5672	47.3175	-13.693	16.9331
		12.5705	8.80542	-7.0482	-1.27686			50.4051	49.4083	-13.485	15.8457
		13.0805	8.07662	-2.16817	5.99784			52.0828	46.1182	-16.3366	18.8119
		13.6754	7.35896	-2.94896	8.82074			49.8536	48.8497	-13.126	14.8005
		11.6198	12.8028	-1.91617	2.49395			50.9234	46.4306	-12.6959	15.1906
		11.8626	10.9718	-3.44593	-1.36163			52.909	48.2141	-17.4558	18.3128
		11.6541	7.39537	-3.99979	9.43217			52.1453	47.619	-7.56126	14.1313
		12.1403	7.03739	-2.32959	2.08456			49.4214	48.0089	-10.3515	22.2232
		13.8243	8.53391	-2.00652	6.48094			48.6647	46.6367	-11.6509	18.8423
		10.6823	9.72992	-3.9702	2.60646			52.2516	47.4378	-15.8929	15.5756
		15.4765	10.1934	-2.56911	1.21172			52.917	47.0806	-10.2213	14.4384
		10.1114	9.29626	-3.06942	6.33173			51.898	47.5142	-12.712	17.0004
		12.4642	11.2669	-2.45525	-2.43027			51.714	50.1118	-14.4079	13.5719
		10.7705	11.0001	-2.40294	5.27213			47.8129	51.2791	-12.7433	18.0081
		14.242	9.76426	-3.9911	-4.01219			50.6999	47.5874	-9.79321	18.1425
		9.67586	8.42097	-2.86769	-0.695805			52.0553	45.0181	-16.9533	18.5591
		12.0189	6.90548	-2.68239	5.83747			50.085	46.3901	-16.5931	20.3783
		13.0614	14.0945	-5.84228	3.42633			49.9254	50.5147	-11.4406	13.5425
		14.0569	7.4672	-0.282881	-1.57299			50.64	49.1887	-12.4079	17.0833
		10.6243	8.74601	-4.3502	-2.18692			50.7939	48.7388	-14.4783	11.3593
		13.1674	8.66056	-3.91398	-3.83893			49.8994	46.4908	-11.074	18.3409
		11.2312	9.42663	-1.44731	1.3907			49.724	43.8718	-12.4578	17.2523
		11.7461	6.43448	-3.44873	1.13659			51.2697	46.7651	-9.15455	16.956
		12.1068	8.73518	-5.43228	2.68011			50.4742	48.1567	-14.6196	20.0723
		12.7217	9.55399	-4.96316	3.70965			51.0023	44.233	-11.8433	13.7027
		12.0028	8.8494	-5.10592	-0.902033			53.7414	45.7782	-17.1785	19.2066
		13.2156	10.3123	-5.29184	4.287			48.1873	46.3264	-12.6914	16.7282
		12.4812	10.3544	-4.301	-2.39128			51.1526	44.7748	-13.6245	18.6616
		13.4075	7.96002	-4.05259	1.00627			49.7704	44.6116	-16.879	16.1233
		11.6346	9.26045	-1.46247	-2.97997			49.6998	47.8674	-14.8582	21.1625
		11.1594	8.7234	-3.08102	-1.56338			50.483	48.263	-12.5763	14.8259
		11.6739	8.53705	-1.58421	-0.582909			51.2189	46.3732	-17.0352	16.2347
		13.5477	9.35612	-2.28539	-2.95217			52.6874	49.6515	-15.8256	17.2657
		12.6475	7.97945	-2.01772	1.81711			51.8415	47.396	-12.421	18.6361
		12.2945	7.35874	-2.88965	3.39215			49.7591	48.6928	-17.6778	16.0188
		15.1882	9.49518	-3.09338	1.26971			50.5929	45.9117	-16.8273	15.6474
		11.557	9.51154	-3.28712	-0.702314			49.6848	44.3413	-19.3742	14.1377
		12.2459	9.44358	-2.87602	-4.81775			51.4884	48.9747	-11.0536	21.5705
		11.3373	10.4499	-3.88924	5.6533			51.4992	46.6323	-10.9005	13.9014
		12.3521	10.2445	-3.25251	0.514944			50.4476	48.4069	-10.4368	18.7065
		13.7502	11.2412	-4.7562	4.834			50.9254	46.9486	-14.305	19.6681
		12.3846	8.35948	-1.82913	4.29366			51.9013	46.5856	-13.9333	17.507
		12.6822	11.0809	-2.00619	6.98875			51.071	48.1869	-14.5033	15.2617
		11.8823	11.3078	-3.74751	-2.16896			49.9026	45.4755	-14.8923	19.5748
		9.48218	10.6972	-4.40267	-0.353091			48.9762	45.7839	-12.689	24.2715
		12.5126	6.3817	-4.54577	5.56526			51.4031	47.8673	-12.1428	17.1577
		10.2537	10.0495	-3.83938	4.79151			51.3845	46.9488	-14.7137	20.2847
		13.6681	8.0213	-6.26949	3.87029			50.2614	47.16	-15.3402	18.1128
		12.1783	10.515	-2.81604	0.168131			51.3836	46.7212	-14.7881	15.6506
		11.6635	10.2432	-5.19069	1.40256			51.7016	42.0879	-13.3554	15.3041
		12.29	7.52078	-4.31766	5.83868			51.8584	47.5078	-14.5715	11.2521
		11.6079	10.7813	-7.11249	-1.19879			52.6898	46.0688	-14.249	24.3385
		13.3327	10.7108	-6.03392	-0.167612			49.285	45.7326	-15.4721	15.3218
		13.3899	9.96224	-3.1021	-4.58852			49.5022	46.2432	-17.6321	13.2176
		10.3761	8.47408	-2.39064	5.23721			51.2122	49.0546	-11.3349	14.4209
		12.4514	8.49258	-4.51025	4.74698			50.6921	46.5662	-12.7533	20.0824
		11.5889	8.65658	-4.19828	6.01654			49.484	47.5474	-14.7698	17.4758
		11.9663	10.9468	-3.40688	-0.455156			48.5367	47.0919	-10.1482	22.0815
		14.2896	8.5296	-3.95761	0.101491			50.6836	47.7419	-12.2251	12.7121
		13.8012	9.17894	-2.66458	2.28813			51.4567	49.5521	-10.5573	14.2819
		13.7511	9.39617	-4.58337	0.371672			48.0231	48.7028	-15.7919	17.2812
		12.6314	9.88898	-3.3118	0.663817			50.4453	44.6092	-11.6156	13.9474
		12.0444	9.10838	-3.02459	8.67548			52.3534	48.1108	-8.58307	13.6262
		11.9254	9.62261	-3.4969	7.83481			51.4412	46.0273	-16.5241	19.7487
		11.8806	8.62518	-4.40886	-0.796063			50.2549	46.5637	-15.531	13.6132
		12.5182	10.1896	-5.70784	-1.13284			50.4691	46.2391	-14.8819	18.937
		12.6843	8.70524	-3.65725	0.55402			52.9505	48.7339	-13.938	19.7896
		14.1444	8.80969	-4.01793	-4.65286			50.5257	49.0356	-13.2511	23.2623
		9.99741	11.5774	-3.5808	2.32159			50.0276	43.7465	-12.1205	20.8234
		12.9393	7.54708	-2.67263	3.99963			49.4219	48.7425	-10.4372	13.9298
		13.381	10.0832	0.0638613	-1.24178			49.4689	44.15	-14.3048	13.5162
		11.5832	10.3597	-3.76033	1.09815			50.7595	47.4082	-12.8983	15.0681
		12.5002	8.29268	-5.71775	5.53938			51.469	46.3529	-18.0616	16.8688
		11.6036	8.58383	-2.45593	1.53872			51.6469	48.5729	-14.4961	13.363
		11.4103	6.85741	-4.68038	-2.41533			50.1413	46.0482	-14.6446	15.985
		13.6943	11.8305	-2.72837	2.05224			50.3258	47.8123	-12.3993	10.8502
		11.2344	6.04178	-2.9834	0.959835			50.913	43.695	-13.0415	17.2425
		13.1137	8.73729	-4.58271	3.26761			51.1371	46.6637	-14.2663	17.1719
		11.3659	8.71532	-3.64967	1.21542			51.0151	45.0814	-15.9728	15.4877
		13.6738	8.76176	-5.82133	-5.60525			51.7162	48.7875	-15.9257	14.2898
		10.8772	10.2305	-3.58117	1.41231			51.4674	45.1895	-13.4165	16.5804
		14.3104	6.50264	-4.55274	-1.41769			50.8366	46.0107	-11.7999	19.1421
		10.7202	11.3567	-2.66108	-1.47309			50.7245	50.7348	-11.3557	19.0103
		13.3691	9.61446	-3.26245	-4.03591			49.4661	44.346	-15.9868	15.9487
		13.1828	4.28769	-4.91822	4.95475			49.8278	47.2125	-16.1026	18.184
		12.3013	10.2308	-6.33948	2.75851			49.4152	47.5261	-16.2308	21.1131
		12.4178	11.2889	-4.2736	-7.01545			50.0764	51.3356	-12.3449	13.0812
		13.8951	8.4307	-2.86083	-0.31083			50.5884	49.4902	-8.34794	12.3393
		10.2667	10.1026	-1.79041	-0.796256			51.1488	46.34	-15.6218	20.6623
		12.4681	10.125	-3.00642	1.99916			53.1463	44.087	-15.4624	21.9033
		11.5657	10.2454	-4.30643	-1.85081			50.5275	46.3153	-11.0248	19.2764
		10.6848	10.6968	-4.43593	-0.668812			50.994	46.6473	-15.6826	18.9056
		13.6473	9.85259	-3.92516	5.74469			49.1206	48.4656	-17.2551	16.9147
		12.383	10.8014	-1.83807	-0.847037			50.3609	45.4448	-13.8582	14.302
		11.8955	9.65689	-5.09123	2.45813			50.0225	46.0279	-15.1309	14.0358
		11.9744	9.07185	-2.65012	4.84262			51.4812	49.704	-19.6434	17.3073
		10.3366	6.65319	-1.67845	3.03174			52.1961	47.8922	-16.6703	17.9745
		11.652	12.4993	-5.43794	3.78588			49.6616	49.383	-14.3558	16.4569
		12.3746	8.20293	-3.7005	-4.08844			51.3232	46.6716	-11.0295	19.4935
		13.1537	10.098	-4.17854	-3.43005			52.1028	46.8665	-15.4587	15.6096
		10.4573	8.8261	-3.63899	1.59622			51.7826	47.5328	-13.4777	17.1484
		12.8701	9.73073	-2.15159	5.27813			50.4533	49.4565	-13.4368	15.8939
		13.7986	10.5883	-3.64292	-1.06877			52.0551	46.0905	-16.3644	18.7842
		11.8576	7.6368	-1.63936	-3.84811			49.8607	48.8568	-13.1189	14.8076
		10.3533	8.39368	-2.08807	0.222857			50.8545	46.3618	-12.7647	15.1217
		12.8387	9.52033	-4.932	-2.92762			53.0019	48.307	-17.3629	18.4057
		11.1332	11.1987	-2.20933	2.3894			51.8723	47.346	-7.83428	13.8583
		11.0695	10.1243	-3.49781	-3.03484			49.4037	47.9912	-10.3692	22.2056
		13.013	9.98612	-4.08347	2.76806			48.8204	46.7923	-11.4952	18.998
		13.5346	10.649	-1.71814	-2.33247			52.3862	47.5724	-15.7583	15.7102
		13.4333	11.2268	-3.20227	-0.945123			53.0702	47.2338	-10.0681	14.5916
		11.5159	12.9305	-2.76385	1.94737			52.0405	47.6567	-12.5696	17.1429
		14.4675	8.42564	-2.4273	6.88069			51.349	49.7468	-14.773	13.2069
		12.8018	12.2837	-3.36013	-0.168654			47.5962	51.0624	-12.96	17.7914
		11.4211	12.3025	-4.20728	0.698169			50.7697	47.6572	-9.72341	18.2123
		11.411	9.75896	-2.98531	3.15948			52.0351	44.9979	-16.9734	18.5389
		11.7767	8.50316	0.683717	4.40033			50.1431	46.4481	-16.535	20.4363
		11.4645	10.0131	-4.01829	0.96747			49.97	50.5593	-11.396	13.5871
		10.3697	10.032	-2.13934	-3.03758			50.6748	49.2235	-12.3731	17.1181
		11.7298	11.0805	-4.28727	-4.98206			50.9431	48.888	-14.329	11.5086
		12.4724	7.31632	-3.78283	-4.10915			49.857	46.4485	-11.1163	18.2986
		12.8084	9.3268	-4.92255	-3.54083			49.52	43.6679	-12.6618	17.0483
		12.7443	7.83498	-7.49775	1.761			51.1784	46.6738	-9.24591	16.8647
		13.2361	9.56003	-2.60304	1.67322			50.589	48.2715	-14.5048	20.187
		13.4435	9.13431	-5.02933	0.737126			51.1213	44.352	-11.7244	13.8216
		10.2279	11.0375	-4.26458	8.2927			53.5696	45.6064	-17.3503	19.0348
		10.7856	10.4874	-5.36892	-0.494045			48.1808	46.32	-12.6978	16.7217
		14.102	7.73663	-3.59729	0.889511			51.4531	45.0753	-13.324	18.9621
		12.1112	6.89055	-4.98609	5.6259			49.8804	44.7216	-16.7689	16.2334
		12.5436	11.2944	-5.75317	-1.6116			49.7552	47.9228	-14.8027	21.218
		11.117	10.8613	-3.02217	2.43543			50.4259	48.2059	-12.6334	14.7688
		12.1132	8.39194	-4.31697	1.17424			51.276	46.4302	-16.9781	16.2918
		10.9009	8.72396	-3.60008	3.21406			52.7371	49.7012	-15.7759	17.3154
		14.4406	10.0753	-4.69736	1.29472			51.7407	47.2952	-12.5217	18.5354
		14.2733	8.56916	-4.30854	-4.92191			49.6448	48.5785	-17.7921	15.9045
		14.3239	10.2642	-2.16212	-2.53158			50.5659	45.8847	-16.8543	15.6204
		12.3343	9.12911	-2.19116	0.654733			49.6146	44.2711	-19.4445	14.0674
		11.2075	9.09411	-3.37386	-4.13432			51.5343	49.0207	-11.0076	21.6165
		10.9883	10.4777	-1.71269	3.37769			51.3882	46.5214	-11.0115	13.7904
		11.2897	9.73302	-2.25022	-4.1351			50.6314	48.5907	-10.253	18.8904
		12.8622	6.56535	-3.68789	2.10605			50.9844	47.0076	-14.246	19.7271
		12.4779	9.34093	-5.32318	0.571244			51.7399	46.4242	-14.0947	17.3456
		12.9025	9.9508	-4.03507	-1.20903			50.9809	48.0968	-14.5934	15.1716
		12.7154	8.13729	-6.44231	-2.33267			50.0392	45.6121	-14.7557	19.7115
		10.9383	12.0483	-2.43871	-0.122639			49.0756	45.8833	-12.5896	24.3709
		12.2835	8.50164	-2.82848	-0.099074			51.3303	47.7945	-12.2156	17.0849
		13.131	9.84197	-3.87246	2.07234			51.3061	46.8704	-14.7921	20.2063
		11.1026	10.6443	-2.84086	1.45314			50.4534	47.352	-15.1481	18.3048
		13.1075	9.78881	-4.87811	0.0665518			51.2128	46.5504	-14.9589	15.4798
		10.518	8.11429	-1.2255	-0.158252			51.659	42.0453	-13.398	15.2615
		12.2644	7.55388	-2.39292	-0.356218			52.0363	47.6857	-14.3936	11.43
		11.6504	9.42525	-3.75798	6.45934			52.8011	46.1801	-14.1377	24.4497
		13.5309	6.4928	-6.59389	2.45685			49.6543	46.1019	-15.1028	15.6911
		13.6607	11.5033	-5.94896	4.01789			49.5876	46.3286	-17.5468	13.3029
		14.7293	9.52475	-3.68525	0.414892			51.1083	48.9507	-11.4387	14.3171
		10.9929	7.35194	-4.30666	-5.29765			50.5023	46.3763	-12.9431	19.8926
		12.7605	10.5003	-3.76454	-9.09153			49.674	47.7374	-14.5798	17.6658
		10.9038	5.51548	-4.53445	2.95881			48.6873	47.2426	-9.99748	22.2322
		12.7176	10.5826	-3.29432	3.93837			50.6597	47.718	-12.2491	12.6882
		13.6947	6.9007	-2.46566	0.168999			51.6534	49.7488	-10.3606	14.4785
		12.4186	7.13066	-2.80315	-0.823992			48.1452	48.8249	-15.6698	17.4032
		12.5015	8.71203	-4.5973	-2.01921			50.488	44.652	-11.5729	13.9901
		12.1904	10.81	-4.66134	-1.75508			52.4302	48.1877	-8.50625	13.703
		13.6779	7.32241	-2.24004	3.62592			51.4242	46.0103	-16.5411	19.7317
		11.1385	9.88704	-6.18532	-0.0680157			50.1145	46.4234	-15.6713	13.4728
		11.0803	9.59152	-4.73163	-8.44426			50.6664	46.4365	-14.6846	19.1343
		12.4498	9.71165	-4.33478	-3.29155			53.1739	48.9573	-13.7146	20.013
		13.175	7.86037	-3.19216	0.469202			50.5102	49.0202	-13.2665	23.2469
		13.3826	9.54445	-2.93557	3.36721			50.039	43.7579	-12.1092	20.8348
		12.0719	10.4818	-6.98951	-6.38251			49.4928	48.8134	-10.3663	14.0007
		12.2649	5.85996	-2.92874	0.427303			49.6261	44.3073	-14.1475	13.6734
		10.227	8.97082	-3.20987	-2.20126			50.6745	47.3231	-12.9834	14.983
		12.3241	10.8527	-4.1065	-2.32489			51.4082	46.2921	-18.1223	16.808
		11.6714	9.91697	-4.49633	-5.42014			51.5105	48.4365	-14.6325	13.2266
		10.699	7.16894	-5.04693	-2.75897			50.44	46.3469	-14.3459	16.2837
		13.7699	9.8196	-1.77294	1.41885			50.2437	47.7302	-12.4814	10.7681
		13.9278	6.56898	-2.83296	4.75747			50.9474	43.7294	-13.0071	17.2769
		12.0044	5.8923	-2.70485	1.86163			50.9712	46.4978	-14.4323	17.006
		13.1067	8.61099	-2.19726	4.05224			51.1544	45.2207	-15.8336	15.627
		14.7368	9.74571	-3.09593	1.00889			51.7935	48.8648	-15.8484	14.3671
		12.4563	9.97366	0.744326	1.55868			51.4324	45.1545	-13.4515	16.5454
		12.8054	7.95183	-5.14938	6.41531			50.7895	45.9636	-11.847	19.095
		13.3521	10.1893	-3.24557	-5.6459			50.6549	50.6652	-11.4252	18.9407
		13.6528	9.13042	-5.09358	1.95636			49.4745	44.3545	-15.9784	15.9571
		13.1069	8.31427	-4.79509	3.65938			49.7734	47.158	-16.157	18.1296
		10.8347	8.68776	-3.66106	-2.90568			49.519	47.6299	-16.127	21.2169
		8.27627	11.4272	-1.46308	3.97612			49.9344	51.1936	-12.4869	12.9392
		9.56786	11.0574	-3.06116	0.413089			50.8156	49.7174	-8.1207	12.5665
		11.9004	7.3097	-3.36518	-0.615274			50.8945	46.0857	-15.876	20.408
		11.7617	10.5813	-6.07584	-0.936319			53.2166	44.1572	-15.3922	21.9736
		12.8363	12.6578	-2.40192	3.77752			50.5819	46.3697	-10.9704	19.3308
		13.7788	10.4612	-2.32716	-1.13614			50.916	46.5693	-15.7607	18.8275
		13.2874	11.8064	-2.3146	-3.14533			49.1304	48.4754	-17.2453	16.9245
		11.4217	9.65095	-4.4942	0.175288			50.3919	45.4758	-13.8272	14.333
		11.4428	8.6128	-4.58132	-0.330213			50.1886	46.1939	-14.9648	14.2018
		12.2775	9.38638	-2.02682	2.11245			51.4627	49.6854	-19.6619	17.2888
		12.291	6.28862	-2.19051	-0.340667			52.1686	47.8646	-16.6978	17.9469
		13.0888	8.24236	-5.10006	-0.662804			49.7282	49.4496	-14.2892	16.5235
		14.1051	13.1748	-3.4138	2.72689			51.49	46.8384	-10.8627	19.6603
		13.3399	10.878	-4.67986	4.62972			51.9858	46.7495	-15.5757	15.4926
		13.7949	11.3846	-2.9411	-2.25415			51.7672	47.5175	-13.493	17.133
		10.2506	9.5359	-1.9656	-2.50172			50.4465	49.4497	-13.4436	15.8872
		13.4703	8.27042	-2.95701	3.31773			51.9734	46.0088	-16.4461	18.7025
		13.2014	7.27791	-2.2875	2.08014			49.8181	48.8142	-13.1615	14.765
		12.3514	12.3044	-4.37756	1.34528			50.9613	46.4685	-12.658	15.2285
		14.0947	7.11119	-2.7611	-1.63743			52.8136	48.1187	-17.5511	18.2174
		14.7737	9.71237	-2.43171	0.576964			52.2257	47.6994	-7.48089	14.2117
		13.135	9.08549	-3.89715	2.95769			49.4259	48.0134	-10.347	22.2277
		13.7351	8.76171	-2.33627	-2.93077			48.7196	46.6915	-11.596	18.8972
		12.8548	10.9903	-4.05293	2.2051			52.543	47.7292	-15.6015	15.867
		11.8324	10.2169	-4.24024	-6.93735			53.1538	47.3173	-9.9846	14.6751
		9.71128	12.8929	-0.733045	0.677253			51.864	47.4802	-12.7461	16.9664
		11.6681	12.9167	-3.73585	-6.32331			51.3369	49.7346	-14.7851	13.1948
		12.2788	10.5776	-2.70613	-0.224686			47.8043	51.2705	-12.7519	17.9995
		15.0343	6.14103	-4.13692	5.5669			50.8423	47.7298	-9.65079	18.2849
		12.9627	5.41645	-2.24758	1.87594			51.9628	44.9256	-17.0458	18.4666
		12.2604	8.17047	-2.80782	3.29941			50.0241	46.3291	-16.654	20.3173
		13.0296	7.86329	-4.91476	1.85245			49.7794	50.3687	-11.5866	13.3965
		14.2483	7.82791	-4.83216	5.13931			50.6426	49.1912	-12.4054	17.0858
		10.0848	8.76739	-1.56212	5.12456			51.1129	49.0578	-14.1593	11.6783
		11.1115	11.8568	-5.7932	-7.40729			50.0291	46.6205	-10.9443	18.4706
		13.1393	7.33248	-4.5726	4.46353			49.6666	43.8145	-12.5152	17.1949
		12.8776	11.5149	-1.2537	3.74608			51.0328	46.5282	-9.39146	16.7191
		12.6071	8.04994	-6.32702	2.06136			50.5202	48.2028	-14.5735	20.1183
		10.3628	10.7272	-7.63454	-0.315204			51.1523	44.3831	-11.6933	13.8527
		9.75023	7.53904	-4.39081	4.75851			53.6742	45.711	-17.2457	19.1394
		12.5192	10.9682	-3.36456	0.143112			48.4425	46.5816	-12.4362	16.9834
		12.597	10.2303	-5.0109	2.92846			51.5812	45.2034	-13.1959	19.0902
		11.28	7.57565	-3.21796	-1.41293			49.6852	44.5264	-16.9642	16.0381
		12.4391	9.16669	-4.02549	1.58279			49.6222	47.7898	-14.9357	21.085
		11.951	10.9479	-6.23272	0.880728			50.0961	47.8761	-12.9632	14.439
		13.0466	8.50979	-3.27844	-2.0067			51.2302	46.3845	-17.0239	16.246
		13.0487	11.5246	-2.44598	2.54883			52.6879	49.652	-15.8251	17.2662
		10.2417	8.37478	-3.11915	1.76091			51.7736	47.3281	-12.4889	18.5683
		12.4031	10.7908	-3.95234	-1.67598			49.8721	48.8058	-17.5648	16.1318
		12.2058	6.3583	-5.55976	3.47034			50.5012	45.82	-16.919	15.5558
		11.3893	8.74397	-3.76199	1.0041			49.7616	44.418	-19.2975	14.2144
		13.5102	8.81753	-2.7564	4.56977			51.6239	49.1102	-10.9181	21.7061
		10.3757	10.4184	-0.934729	1.43839			51.4709	46.6041	-10.9288	13.8731
		13.5319	6.41946	-3.28572	0.738018			50.7279	48.6873	-10.1564	18.9869
		11.8386	9.02519	-3.86376	1.80773			50.6979	46.7211	-14.5325	19.4407
		12.5141	8.04443	-3.46358	-2.67599			51.7157	46.4	-14.119	17.3214
		11.2597	10.1331	-3.18341	-5.20855			51.1997	48.3156	-14.3746	15.3905
		11.6924	8.16859	-3.32353	0.141952			50.0816	45.6545	-14.7134	19.7538
		12.6456	10.6539	-5.45588	-3.13984			48.9071	45.7148	-12.7581	24.2024
		11.4422	8.23123	-4.28495	-0.615167			51.407	47.8712	-12.1389	17.1616
		12.6479	11.4839	-1.40428	-3.21169			51.5074	47.0716	-14.5909	20.4075
		15.6283	6.95215	-3.44252	2.08616			50.1643	47.0629	-15.4372	18.0157
		12.442	9.69928	-5.03947	4.63254			51.5157	46.8532	-14.6561	15.7826
		11.6472	10.2061	-1.50554	3.64655			51.5263	41.9126	-13.5307	15.1288
		11.1104	5.88156	-2.03965	1.97886			51.9162	47.5655	-14.5137	11.3098
		10.3357	11.9447	-4.22061	0.339385			52.7396	46.1186	-14.1992	24.3883
		13.5415	12.3864	-7.87773	-2.34771			49.4506	45.8982	-15.3065	15.4873
		13.0093	7.79704	-3.12954	-1.80708			49.5917	46.3327	-17.5426	13.3071
		11.1554	8.30981	-3.31466	3.778			51.0329	48.8753	-11.5142	14.2417
		12.9888	7.43759	-4.81255	0.258676			50.7026	46.5767	-12.7428	20.0929
		11.0093	9.91139	-3.76952	2.72003			49.6465	47.7099	-14.6073	17.6383
		12.778	7.71563	-1.42544	-1.73913			48.6202	47.1755	-10.0646	22.1651
		12.8583	9.32514	-3.87936	0.159871			50.5844	47.6427	-12.3243	12.6129
		13.1821	12.0528	-2.59434	2.0878			51.6826	49.7781	-10.3314	14.5078
		13.5039	12.2424	-2.59521	-0.0404694			47.8813	48.561	-15.9337	17.1393
		13.7157	10.9655	-3.39832	-2.61489			50.572	44.7359	-11.489	14.074
		12.3732	6.83853	-2.62588	-4.70932			52.4657	48.2232	-8.47071	13.7385
		13.5075	11.048	-4.76424	3.0348			51.4118	45.9978	-16.5536	19.7193
		11.275	12.0204	-3.33572	4.48591			50.1668	46.4757	-15.619	13.5251
		12.4591	9.64472	-4.71778	-0.826881			50.507	46.2771	-14.844	18.9749
		11.905	10.2824	-5.33256	-5.94171			52.8194	48.6028	-14.0691	19.6585
		11.2748	8.66262	-1.89439	-0.790999			50.4927	49.0026	-13.2841	23.2293
		13.2592	9.49054	-4.33568	3.52961			49.924	43.6428	-12.2242	20.7198
		11.307	12.327	-3.66366	8.04934			49.3519	48.6725	-10.5073	13.8597
		11.1841	8.64682	-3.50643	-3.98937			49.4405	44.1216	-14.3332	13.4878
		11.5003	6.83483	-4.23305	-0.231645			50.4374	47.0861	-13.2204	14.746
		12.8596	13.164	-3.06355	2.11074			51.4651	46.3491	-18.0654	16.865
		12.0062	12.0914	-4.71195	-3.8049			51.6759	48.6018	-14.4671	13.3919
		13.5391	12.1834	-4.37839	5.64056			50.431	46.3379	-14.355	16.2747
		12.6119	11.8815	-3.16343	0.553122			50.2671	47.7536	-12.458	10.7916
		10.3831	10.722	-3.50736	4.17154			50.9349	43.7169	-13.0196	17.2644
		12.8079	7.65763	-3.63223	-1.34091			51.1193	46.6459	-14.2841	17.1541
		12.9281	8.82567	-1.9936	-0.51747			50.9739	45.0401	-16.0141	15.4464
		11.7852	10.2575	-3.77811	-5.19521			51.8257	48.897	-15.8162	14.3992
		13.3734	5.90977	-3.86961	2.53923			51.4384	45.1604	-13.4456	16.5514
		12.9368	9.4909	-5.09534	-0.875721			50.7813	45.9554	-11.8552	19.0868
		10.8904	14.089	-4.15834	2.83346			50.5514	50.5617	-11.5287	18.8373
		12.281	9.66379	-1.39821	0.530427			49.4724	44.3523	-15.9805	15.955
		14.2187	9.74565	-4.51331	-3.12933			49.9053	47.2899	-16.0251	18.2615
		13.7793	7.16208	-3.26044	-0.96809			49.4124	47.5232	-16.2337	21.1102
		9.853	9.12268	-4.09607	-0.90793			50.2205	51.4797	-12.2008	13.2253
		11.2911	10.7	-4.81326	1.58706			50.5881	49.4899	-8.34824	12.339
		12.5184	10.1296	-5.10397	-1.71869			51.2891	46.4802	-15.4815	20.8026
		14.4524	10.2964	-3.38428	0.414022			53.2528	44.1934	-15.356	22.0098
		13.3347	8.03296	-4.92858	-0.306561			50.5792	46.367	-10.9731	19.3281
		11.8122	8.80142	-2.65468	5.44793			50.9798	46.6331	-15.6968	18.8913
		9.60797	9.80595	-2.62514	1.76044			49.1559	48.5009	-17.2198	16.95
		12.5535	6.84345	-3.16245	-2.49648			50.5397	45.6235	-13.6794	14.4808
		12.7773	7.52807	-5.58935	-0.646459			50.0664	46.0717	-15.087	14.0796
		11.7967	10.2081	-2.09886	-3.51362			51.3069	49.5297	-19.8177	17.133
		11.1176	9.42649	-1.59718	-0.378671			52.2013	47.8973	-16.6652	17.9796
		12.1952	11.0969	-1.37853	3.19198			49.6603	49.3817	-14.3572	16.4555
		14.7133	8.6603	-5.41826	-5.98092			51.3737	46.722	-10.9791	19.544
		11.2715	9.31847	-4.94162	-3.99977			51.8068	46.5704	-15.7548	15.3136
		13.1278	9.86303	-4.57233	3.11831			51.7936	47.5439	-13.4666	17.1595
		11.3402	8.32849	-3.3606	3.8113			50.4024	49.4056	-13.4877	15.843
		12.7455	9.59035	-3.64949	-3.14891			51.9238	45.9592	-16.4957	18.6529
		14.2046	8.57154	-2.98555	2.30379			49.8553	48.8514	-13.1244	14.8022
		11.5026	11.0417	-4.4344	2.43704			50.9463	46.4535	-12.673	15.2135
		11.5956	9.29034	-2.8349	0.180997			53.0633	48.3684	-17.3014	18.4671
		10.6441	7.45924	-2.74565	-4.34166			52.1534	47.6271	-7.55315	14.1394
		14.38	5.56177	-2.94193	4.42719			49.3369	47.9245	-10.436	22.1388
		13.6165	7.11384	-3.01431	6.25515			48.7104	46.6824	-11.6052	18.888
		14.7085	11.2537	-4.0461	-3.70553			52.2901	47.4763	-15.8544	15.6141
		12.0631	9.08995	-3.33977	-3.44139			52.9063	47.0698	-10.2321	14.4276
		12.8255	10.8823	-2.9068	0.681627			51.7166	47.3327	-12.8935	16.819
		12.8076	6.12214	-3.52886	4.61621			51.7439	50.1417	-14.3781	13.6018
		12.7983	8.78374	-4.22278	0.353368			47.6786	51.1448	-12.8776	17.8738
		12.1167	10.9802	-2.51992	2.35742			50.6056	47.4932	-9.88747	18.0482
		11.7775	11.9962	-3.87583	3.55094			52.0307	44.9935	-16.9778	18.5345
		10.7808	9.66445	-5.09588	0.625197			50.0805	46.3855	-16.5976	20.3737
		12.1452	10.0246	-4.88854	1.65677			49.9707	50.56	-11.3953	13.5878
		12.583	8.00232	-3.8946	-3.13676			50.8536	49.4023	-12.1944	17.2968
		9.82234	11.1107	-4.79355	-0.994359			50.933	48.8779	-14.3392	11.4984
		11.062	6.97239	-1.08581	2.57344			49.942	46.5335	-11.0314	18.3835
		14.291	10.7395	-1.98122	-6.71732			49.6401	43.7879	-12.5417	17.1684
		10.8626	10.3578	-6.03465	-3.91104			51.0042	46.4996	-9.42013	16.6905
		11.0974	10.4397	-1.95593	10.4788			50.4576	48.1402	-14.6361	20.0557
		13.0914	11.2059	-2.48851	-0.683944			51.2124	44.4431	-11.6333	13.9127
		12.4026	11.1338	-5.25164	0.286804			53.3689	45.4057	-17.5509	18.8341
		12.6508	8.70394	-4.28985	4.87863			48.1649	46.304	-12.7137	16.7058
		11.73	9.46482	-1.72665	3.22613			51.3121	44.9344	-13.4649	18.8211
		11.3946	10.6889	-5.3543	1.71738			49.7104	44.5517	-16.9389	16.0634
		12.9587	12.6764	-3.60015	1.80711			49.6028	47.7704	-14.9551	21.0656
		12.4869	11.8413	-5.8069	2.84029			50.2487	48.0287	-12.8106	14.5915
		11.4891	9.23334	-4.11686	0.33874			51.1598	46.3141	-17.0943	16.1756
		11.2663	7.94954	-1.42512	-0.637389			52.5425	49.5066	-15.9705	17.1208
		13.08	11.1623	-2.55587	3.5292			51.9628	47.5173	-12.2996	18.7575
		13.0789	8.90768	-1.72448	1.06265			49.8511	48.7848	-17.5857	16.1109
		12.6687	6.30803	-5.4516	2.89397			50.4782	45.797	-16.942	15.5328
		12.8719	8.49617	-5.36301	-4.30648			49.5138	44.1703	-19.5453	13.9667
		12.0458	8.28903	-5.18002	0.528983			51.685	49.1713	-10.857	21.7671
		13.2137	10.2907	-4.57449	2.44051			51.4442	46.5774	-10.9555	13.8464
		10.7618	8.07704	-3.20607	-1.36376			50.7509	48.7103	-10.1334	19.0099
		13.1596	11.5393	-3.18078	1.51418			51.0618	47.085	-14.1686	19.8045
		10.7745	8.00231	-3.93221	0.909028			51.8189	46.5031	-14.0158	17.4246
		13.1547	12.3821	-1.58352	-4.34469			51.1727	48.2886	-14.4016	15.3634
		12.8103	11.637	-3.93697	4.81508			50.2126	45.7855	-14.5824	19.8848
		12.2844	9.4931	-4.45182	5.36994			49.0535	45.8612	-12.6117	24.3488
		10.8819	8.00546	-4.30982	-5.04345			51.1693	47.6335	-12.3766	16.9239
		14.5764	4.58159	-3.28073	3.0619			51.2879	46.8522	-14.8103	20.1881
		11.5691	8.53679	-1.08993	2.14143			50.3844	47.283	-15.2172	18.2358
		13.4848	4.36291	-3.35334	5.12546			51.3743	46.7119	-14.7974	15.6413
		8.71781	10.8483	-3.60001	3.61848			51.643	42.0293	-13.414	15.2455
		12.05	8.54501	-4.28676	2.69487			51.9604	47.6097	-14.4695	11.354
		11.8751	9.53174	-5.18197	6.29448			52.6624	46.0415	-14.2763	24.3111
		13.1437	5.76876	-2.04757	-2.67198			49.686	46.1337	-15.071	15.7228
		11.6064	10.5097	-4.55243	-0.886974			49.3468	46.0877	-17.7876	13.0621
		11.8963	9.88894	-3.83475	0.635717			51.2296	49.072	-11.3175	14.4383
		13.7667	5.65184	-2.60536	-1.19535			50.8885	46.7625	-12.5569	20.2788
		12.5653	9.03028	-4.02903	5.12983			49.5477	47.6111	-14.7061	17.5395
		12.8407	9.5906	-2.85418	0.452715			48.6991	47.2544	-9.98571	22.244
		8.25625	6.03479	-3.02076	-1.92456			50.8153	47.8736	-12.0934	12.8438
		13.2466	9.88219	-2.04733	2.65913			51.5842	49.6796	-10.4298	14.4094
		10.4351	10.8995	-4.46072	1.49941			47.9633	48.643	-15.8517	17.2214
		10.2735	7.93405	-3.20381	3.73873			50.7892	44.9531	-11.2717	14.2913
		12.8956	9.52742	-2.63161	5.29849			52.269	48.0265	-8.6674	13.5419
		13.731	12.3073	-3.76953	1.92286			51.2915	45.8776	-16.6738	19.599
		13.8173	7.66938	-6.33035	0.500553			50.1734	46.4822	-15.6125	13.5317
		12.7734	9.95429	-5.79237	5.17627			50.4538	46.2238	-14.8972	18.9217
		12.7615	6.42921	-5.42096	-2.32255			53.1232	48.9066	-13.7652	19.9624
		12.0467	11.0858	-6.57009	-3.66141			50.4834	48.9933	-13.2933	23.22
		12.0846	8.07861	-3.07453	3.69174			50.1146	43.8335	-12.0335	20.9104
		11.912	6.68813	-4.17093	0.347573			49.4861	48.8067	-10.3731	13.9939
		11.2139	7.3941	-2.01193	-2.33732			49.7457	44.4268	-14.028	13.793
		12.554	12.2602	-1.5449	1.26787			50.7127	47.3613	-12.9451	15.0212
		13.0778	8.37336	-1.7393	-0.336472			51.4021	46.286	-18.1285	16.8019
		12.4666	10.6741	-5.23241	1.25496			51.5114	48.4374	-14.6316	13.2274
		12.2678	12.0423	-2.79334	-1.52407			50.2949	46.2018	-14.491	16.1387
		8.20882	8.7498	-4.31744	3.8101			50.5333	48.0198	-12.1918	11.0578
		12.5761	7.96757	-5.09102	-1.39691			51.0703	43.8523	-12.8841	17.3999
		13.927	10.3588	-3.34878	5.66502			51.0501	46.5768	-14.3533	17.085
		13.9272	9.38295	-1.80347	2.11864			50.9445	45.0108	-16.0434	15.4171
		11.439	5.94778	-5.08565	-0.737796			51.7307	48.802	-15.9112	14.3042
		11.6586	11.3465	-3.96298	1.49421			51.5385	45.2605	-13.3455	16.6514
		12.8202	5.79161	-4.93056	5.05447			50.7487	45.9228	-11.8878	19.0542
		11.5366	8.87689	-4.77307	1.82142			50.6013	50.6116	-11.4788	18.8871
		12.3348	9.8009	-5.66176	2.8019			49.6218	44.5017	-15.8311	16.1044
		11.7597	8.09961	-1.06454	6.47919			49.7374	47.122	-16.193	18.0936
		10.5296	9.97662	-4.09669	2.29041			49.3394	47.4502	-16.3066	21.0373
		10.1914	8.10449	-4.74054	-0.122271			49.9462	51.2054	-12.4751	12.9511
		13.3138	10.8129	-2.49358	-4.65606			50.4794	49.3812	-8.45692	12.2303
		13.8587	10.3521	-4.85449	3.96702			51.0129	46.204	-15.7577	20.5263
		13.1952	10.3122	-2.60636	2.78001			53.4347	44.3754	-15.174	22.1917
		11.3146	12.0532	-3.4892	5.91594			50.4881	46.2759	-11.0641	19.2371
		14.107	10.8398	-2.66493	3.26436			50.9672	46.6205	-15.7095	18.8787
		11.4806	7.2811	-3.68653	-0.36923			48.9826	48.3276	-17.3931	16.7768
		14.5404	8.14343	-2.37255	-2.77665			50.3917	45.4756	-13.8274	14.3328
		12.0068	11.6651	-3.68636	4.25479			50.2994	46.3048	-14.854	14.3127
		11.0551	8.86944	-4.04151	7.57566			51.4993	49.7221	-19.6253	17.3254
		11.0461	9.12071	-2.71544	-3.33133			52.1567	47.8528	-16.7097	17.9351
		11.6423	6.49857	-3.63699	-0.637735			49.6708	49.3922	-14.3467	16.466
		13.2903	12.1341	-3.70673	5.68154			51.1154	46.4638	-11.2373	19.2857
		13.1943	10.4654	-5.36818	6.29877			52.0137	46.7773	-15.5479	15.5205
		12.1376	8.69582	-5.24408	1.74553			51.6325	47.3827	-13.6278	16.9983
		11.2814	11.2479	-2.81393	-0.615096			50.4286	49.4318	-13.4615	15.8692
		12.7835	9.12805	-3.26995	-5.48196			52.0227	46.0581	-16.3968	18.7518
		12.5638	6.84699	-4.15651	-3.3836			50.0019	48.998	-12.9778	14.9488
		10.5413	8.95557	-2.94863	3.56837			50.9177	46.4249	-12.7016	15.1849
		12.1412	9.44953	-2.48993	-3.73124			53.0324	48.3375	-17.3323	18.4362
		12.0451	10.6616	-3.43145	2.89518			52.1116	47.5853	-7.59495	14.0976
		13.0613	9.36558	-2.04133	0.0296369			49.475	48.0626	-10.2979	22.2769
		12.6106	11.293	-1.5551	7.61258			48.7162	46.6881	-11.5994	18.8938
		11.6137	8.74591	-4.79715	1.03193			52.1781	47.3643	-15.9664	15.5021
		12.9665	8.81892	0.576585	0.348326			53.2226	47.3861	-9.91579	14.7439
		12.8288	7.40688	-0.0207387	1.34834			51.7002	47.3164	-12.9098	16.8026
		13.406	10.2972	-1.47105	-1.11435			51.6275	50.0253	-14.4945	13.4854
		10.7087	8.76389	-3.48936	0.0341707			47.7865	51.2527	-12.7697	17.9817
		11.8155	14.6603	-3.67637	-0.510115			50.6422	47.5298	-9.85082	18.0849
		12.2201	11.6728	-4.38893	-0.692077			52.2259	45.1887	-16.7826	18.7298
		12.7383	9.53499	-0.769836	-0.443837			50.2614	46.5664	-16.4167	20.5546
		11.058	11.9973	-1.8244	-4.10498			49.8266	50.4159	-11.5395	13.4437
		14.0655	9.70924	-4.44657	3.87628			50.5824	49.1311	-12.4655	17.0257
		13.8504	6.3665	-1.48256	-6.93702			50.833	48.7779	-14.4392	11.3984
		12.7104	6.57525	-4.28512	3.60275			49.8928	46.4843	-11.0806	18.3343
		12.2308	9.02414	-3.60141	-3.55703			49.6097	43.7575	-12.5721	17.138
		9.53209	6.98208	-5.05434	2.7044			51.1074	46.6028	-9.31692	16.7937
		13.0569	9.37856	-1.59204	3.32687			50.6018	48.2843	-14.492	20.1999
		12.4336	8.87165	-2.02794	-0.978237			51.182	44.4127	-11.6637	13.8823
		11.5848	10.3286	-4.77026	-3.38472			53.4198	45.4566	-17.5	18.885
		13.5758	10.4336	-3.93862	0.609757			48.3191	46.4582	-12.5596	16.86
		13.3045	9.20202	-5.37763	-6.32522			51.4365	45.0588	-13.3405	18.9455
		11.4001	8.24265	-4.35903	2.40668			49.5852	44.4264	-17.0642	15.9381
		12.3482	8.71373	-4.41435	-0.343794			49.6791	47.8467	-14.8788	21.1419
		12.459	7.55426	-4.88897	0.3392			50.4529	48.2329	-12.6064	14.7957
		13.3188	7.05049	-2.72168	1.7676			51.2158	46.3701	-17.0383	16.2316
		11.9331	12.6691	-2.16351	-2.27171			52.6559	49.62	-15.8571	17.2342
		12.2603	11.3624	-3.8334	-2.17614			51.9338	47.4883	-12.3287	18.7285
		8.47456	12.5922	-3.37367	0.803855			49.642	48.5757	-17.7949	15.9017
		12.5485	8.68741	-4.09646	-3.78818			50.4443	45.7631	-16.9759	15.4989
		12.5572	9.6465	-2.46668	-2.65917			49.7993	44.4558	-19.2597	14.2522
		14.5101	8.86184	-1.89673	-1.13015			51.3474	48.8337	-11.1946	21.4295
		12.9087	9.84582	-2.0289	3.05005			51.2805	46.4136	-11.1192	13.6827
		10.2219	10.7388	-2.36731	-2.31372			50.6949	48.6542	-10.1895	18.9538
		11.3617	12.118	-1.37234	2.31869			51.0464	47.0696	-14.184	19.7892
		11.6527	8.45911	-4.28243	2.62958			51.9396	46.6238	-13.8951	17.5453
		11.7682	9.15081	-3.11931	-2.03289			51.1268	48.2426	-14.4476	15.3175
		11.8323	10.6206	-3.34989	-4.92128			50.0415	45.6144	-14.7535	19.7137
		12.1695	12.283	-1.34266	4.16254			48.9785	45.7862	-12.6867	24.2738
		12.9586	10.48	0.367182	-2.60635			51.2293	47.6935	-12.3166	16.9838
		11.5923	10.6576	-3.87686	6.88867			51.4008	46.965	-14.6975	20.301
		9.93893	5.39915	-4.34985	0.910988			50.5703	47.4689	-15.0313	18.4217
		11.3532	8.44025	-2.58393	2.71552			51.3798	46.7173	-14.792	15.6467
		10.3199	7.0935	-3.72183	-1.04484			51.6594	42.0457	-13.3976	15.2619
		10.8566	7.95292	-2.20726	-3.35804			51.9493	47.5986	-14.4807	11.3429
		12.8437	10.1799	-3.1927	-1.69068			52.6271	46.0061	-14.3116	24.2758
		12.9713	9.31869	-0.669281	3.09908			49.5689	46.0166	-15.1881	15.6057
		10.6486	11.6767	-6.46665	2.43506			49.521	46.262	-17.6133	13.2364
		13.2627	7.4667	-3.25598	0.545926			51.0597	48.9021	-11.4874	14.2684
		10.1246	5.77227	-4.90742	-2.82869			51.0337	46.9077	-12.4117	20.424
		11.0689	9.29709	-2.25925	4.5114			49.6798	47.7433	-14.574	17.6716
		12.26	8.34792	-2.77636	-2.33015			48.8982	47.4534	-9.78667	22.443
		12.0429	8.96614	-5.96402	0.0622498			50.6573	47.7156	-12.2514	12.6858
		10.6634	10.4104	-4.36943	5.01865			51.7593	49.8547	-10.2547	14.5845
		12.0516	11.178	-3.85224	-3.32145			47.9284	48.6082	-15.8866	17.1865
		13.1255	9.06665	-3.89848	-5.1241			50.5831	44.747	-11.4778	14.0852
		12.8623	7.93499	-3.51289	-0.0949015			52.2093	47.9668	-8.72715	13.4821
		12.3577	9.51422	-5.02538	6.4455			51.2892	45.8752	-16.6761	19.5967
		10.4705	12.1982	-2.58343	-3.81467			50.2504	46.5592	-15.5355	13.6086
		10.4781	9.82839	-5.53993	-0.998223			50.436	46.206	-14.915	18.9039
		11.7809	10.0189	-1.93088	2.16277			53.1069	48.8903	-13.7816	19.946
		10.3316	9.84671	-0.519429	-0.0888263			50.5937	49.1037	-13.183	23.3304
		12.9646	7.87677	-4.10844	5.60161			49.8476	43.5664	-12.3006	20.6434
		12.4348	12.0692	-2.04602	-4.25289			49.4725	48.7932	-10.3866	13.9804
		10.6189	10.3291	-1.97774	-5.89122			49.4119	44.093	-14.3617	13.4592
		12.4625	11.7449	-4.16489	-0.0624759			50.503	47.1517	-13.1548	14.8116
		14.33	7.63582	-5.2605	-2.15901			51.3918	46.2757	-18.1388	16.7916
		11.7767	5.48702	-2.98976	4.51781			51.4987	48.4246	-14.6443	13.2147
		10.512	9.58872	-2.89712	1.48333			50.433	46.3399	-14.353	16.2767
		11.8924	10.7356	-2.66672	3.33177			50.1738	47.6604	-12.5513	10.6983
		12.6682	8.33433	-4.04427	4.21044			51.1593	43.9413	-12.7952	17.4888
		12.581	10.0902	-2.94225	-0.0794074			51.0616	46.5883	-14.3418	17.0965
		12.0996	9.62484	-1.98567	1.96792			51.0598	45.1261	-15.9282	15.5324
		11.7665	9.27179	-3.23127	3.87578			51.6408	48.7121	-16.001	14.2144
		11.4313	12.647	-2.36191	5.53703			51.5742	45.2962	-13.3098	16.6872
		8.66755	9.48191	-1.04901	-2.25412			50.8879	46.062	-11.7486	19.1934
		10.9462	8.16353	-4.8384	1.12189			50.5742	50.5845	-11.5059	18.86
		11.8069	9.96196	-6.05098	-0.0442112			49.4782	44.3582	-15.9747	15.9608
		12.2912	8.65305	-2.20005	5.87901			49.9679	47.3525	-15.9625	18.3241
		10.4179	9.51122	-2.19695	-1.79288			49.1833	47.2941	-16.4628	20.8811
		12.9337	6.42539	-3.49015	-3.23694			49.9448	51.204	-12.4765	12.9496
		10.4773	9.96694	-3.09624	-1.83555			50.7042	49.6061	-8.23205	12.4552
		12.7771	10.1519	-4.09851	-0.546062			51.1098	46.301	-15.6607	20.6233
		11.6923	8.51458	-5.18412	9.87541			53.3196	44.2603	-15.2891	22.0766
		9.82556	12.053	-6.33153	-1.15182			50.5085	46.2963	-11.0438	19.2574
		12.7519	11.6437	-2.36338	-0.184787			51.1217	46.775	-15.555	19.0332
		12.1135	8.34445	-4.6824	-6.29658			49.0501	48.3952	-17.3256	16.8443
		13.7959	10.4937	-3.77186	0.363971			50.4355	45.5194	-13.7836	14.3766
		10.3109	11.8594	-3.28618	2.34969			50.0985	46.1038	-15.0549	14.1117
		12.3352	12.6631	-3.89502	5.90542			51.5277	49.7505	-19.5969	17.3538
		12.7684	11.1462	-4.6118	-6.04407			52.1929	47.8889	-16.6735	17.9712
		15.8494	9.23701	-1.30531	-3.61521			49.7789	49.5003	-14.2386	16.5741
		12.7315	9.49925	-4.01091	4.01869			51.2799	46.6283	-11.0728	19.4502
		12.0033	9.39506	-4.87953	-2.78436			52.0573	46.821	-15.5043	15.5641
		13.1698	12.2434	-6.42178	-0.496456			51.7365	47.4868	-13.5237	17.1024
		12.4618	11.6013	-3.92796	-1.44379			50.1744	49.1776	-13.7157	15.6151
		12.7027	10.1316	-2.25146	5.03597			52.0803	46.1157	-16.3391	18.8094
		12.1759	12.382	-3.67768	-9.08036			49.8123	48.8084	-13.1673	14.7592
		10.6227	11.2193	-4.88894	-2.42764			50.9094	46.4166	-12.7099	15.1766
		10.9718	8.76741	-4.43711	0.564481			53.189	48.4941	-17.1758	18.5928
		11.9187	6.89804	-2.05708	-2.21296			52.1236	47.5973	-7.58298	14.1096
		10.369	7.45969	-5.93579	0.88687			49.4694	48.0569	-10.3035	22.2713
		12.2574	7.46994	-2.39748	0.72066			48.6767	46.6486	-11.6389	18.8543
		11.5527	9.45222	-2.2315	-2.13853			52.4785	47.6647	-15.666	15.8025
		12.4692	10.0576	-0.894565	-1.30015			53.1205	47.2841	-10.0178	14.6419
		10.3827	9.05184	-2.42811	1.23781			51.908	47.5242	-12.7021	17.0104
		9.98854	9.95937	-3.45611	0.0288601			51.5846	49.9824	-14.5373	13.4425
		11.8308	10.203	-3.61084	3.51635			47.6696	51.1358	-12.8865	17.8648
		10.7394	10.3458	-4.37386	1.45661			50.6916	47.5792	-9.80143	18.1343
		15.1621	9.7235	-3.95693	2.11579			52.0927	45.0555	-16.9158	18.5965
		15.7059	10.3191	-1.46582	7.77144			50.0743	46.3793	-16.6038	20.3675
		13.8715	9.04162	-3.62401	-0.268687			49.932	50.5213	-11.434	13.5491
		12.0454	12.5884	-2.21509	1.85551			50.9363	49.485	-12.1117	17.3795
		10.9543	10.4895	-3.68883	-2.3606			50.964	48.9089	-14.3081	11.5295
		12.6242	14.0379	-5.12967	5.47778			49.9328	46.5243	-11.0405	18.3744
		13.9521	8.42575	-2.86566	-1.07931			49.5211	43.669	-12.6607	17.0494
		13.1767	9.73128	-2.8476	4.83809			51.0832	46.5786	-9.34113	16.7695
		14.6144	10.7796	-4.70728	-3.60046			50.6414	48.3239	-14.4524	20.2395
		14.3008	7.58257	-3.1242	6.92746			50.9339	44.1646	-11.9117	13.6342
		11.7181	8.32011	-3.50394	1.39567			53.661	45.6977	-17.2589	19.1262
		12.5718	7.58158	-3.40898	3.04556			48.1856	46.3247	-12.6931	16.7265
		12.3836	7.8103	-3.91672	2.44534			51.4802	45.1025	-13.2968	18.9892
		9.55178	9.10624	-2.42361	-0.659168			49.7418	44.583	-16.9076	16.0947
		12.8132	9.27108	-3.32964	-0.421087			49.8939	48.0615	-14.664	21.3567
		13.8777	8.26176	-3.65392	-4.57024			50.2049	47.9849	-12.8544	14.5478
		11.3521	8.24875	-3.63066	-7.63121			51.1039	46.2582	-17.1501	16.1198
		12.8634	10.2718	-1.96446	3.60481			52.8053	49.7694	-15.7077	17.3836
		12.3871	9.18675	-3.74504	1.92419			51.7919	47.3464	-12.4706	18.5866
		11.8153	15.835	-1.99574	-0.0778213			49.6716	48.6054	-17.7652	15.9314
		12.5084	11.1312	-2.27456	-8.45021			50.7501	46.0689	-16.6701	15.8047
		11.2957	8.97006	-0.871677	0.891497			49.5979	44.2543	-19.4612	14.0507
		12.3215	11.9346	-4.86217	2.77552			51.3726	48.8589	-11.1694	21.4548
		14.2288	11.0582	-2.92681	2.75317			51.5204	46.6536	-10.8793	13.9226
		11.8261	8.11548	-2.7239	1.59671			50.6617	48.6211	-10.2227	18.9207
		13.5217	11.5688	-3.55188	-3.64337			50.9168	46.94	-14.3136	19.6596
		12.6217	10.2987	-3.93664	0.50708			51.8179	46.5021	-14.0168	17.4236
		14.0966	7.04946	-2.34096	-6.13057			51.1886	48.3045	-14.3857	15.3793
		12.679	8.31384	-2.67657	0.709699			49.968	45.541	-14.8269	19.6403
		14.4831	9.63659	-5.51086	-0.348766			49.1411	45.9488	-12.5241	24.4364
		11.4949	7.37398	-1.83224	0.26106			51.2452	47.7094	-12.3007	16.9998
		14.3377	9.78805	-5.3384	1.51526			51.1515	46.7158	-14.9467	20.0517
		11.9383	6.97841	-1.18847	-0.10196			50.4053	47.3039	-15.1962	18.2567
		10.5642	9.816	-2.70747	-1.18761			51.1577	46.4952	-15.0141	15.4246
		11.0477	7.85963	-6.73585	2.1916			51.6194	42.0057	-13.4376	15.2219
		11.6873	6.95246	-4.68485	6.69611			52.0059	47.6552	-14.4241	11.3995
		12.1813	7.07119	-6.25649	0.534786			52.6654	46.0444	-14.2733	24.3141
		13.1589	12.1778	-1.65637	0.713173			49.516	45.9636	-15.2411	15.5528
		11.3327	8.98147	-1.84389	-0.878274			49.6179	46.3588	-17.5165	13.3332
		10.9539	9.19877	-1.74561	-4.48175			51.1022	48.9447	-11.4448	14.311
		11.3663	7.88302	-1.11494	1.99588			50.6197	46.4937	-12.8257	20.01
		11.9942	7.56876	-3.03031	-2.68002			49.5164	47.5798	-14.7374	17.5082
		10.968	8.85649	-3.58119	-3.68664			48.8134	47.3687	-9.87137	22.3583
		10.7254	9.90181	-2.54349	5.17129			50.8692	47.9275	-12.0395	12.8977
		11.9892	9.89355	-3.00031	5.74478			51.3977	49.4931	-10.6163	14.2229
		11.7875	11.1274	-2.22705	-2.2896			48.0282	48.708	-15.7868	17.2863
		10.9686	11.0003	-5.31952	3.33487			50.5129	44.6768	-11.548	14.015
		11.1324	10.9084	-3.51508	-1.21884			52.4681	48.2255	-8.46837	13.7409
		12.8623	11.6333	-3.47054	-5.8911			51.0986	45.6847	-16.8667	19.4061
		12.0971	8.59372	-2.10092	1.1955			50.2833	46.5922	-15.5025	13.6416
		10.9843	8.32099	-1.25841	-1.19932			50.3842	46.1543	-14.9668	18.8521
		12.8791	9.91363	-0.615018	-3.22688			52.7873	48.5707	-14.1012	19.6264
		13.3145	10.2928	-3.17908	-1.70851			50.4437	48.9537	-13.333	23.1804
		11.1099	10.705	-5.16316	-1.67757			50.0803	43.7992	-12.0679	20.8761
		10.5116	12.0993	-2.79717	1.02435			49.404	48.7246	-10.4551	13.9119
		11.0772	8.39211	-3.39427	-1.14083			49.5166	44.1977	-14.257	13.5639
		14.0079	11.6026	-2.26554	3.63751			50.4381	47.0867	-13.2198	14.7466
		11.5749	5.06795	-3.80874	2.8737			51.5139	46.3979	-18.0166	16.9138
		10.5371	8.47359	-4.71718	0.204916			51.5191	48.4451	-14.6239	13.2351
		12.2749	10.8325	-3.8691	3.75164			50.1866	46.0935	-14.5994	16.0303
		11.0156	7.19102	-5.08248	2.79702			50.3882	47.8747	-12.3369	10.9126
		12.375	9.57274	-4.49643	2.88299			51.2141	43.9961	-12.7404	17.5436
		13.437	8.55949	-4.58796	-2.0063			51.0135	46.5401	-14.3899	17.0483
		14.6357	8.61736	-3.10209	1.15512			50.8863	44.9525	-16.1017	15.3589
		13.6141	7.85645	-1.01274	-0.587821			51.8239	48.8952	-15.818	14.3974
		11.5667	10.3796	-2.6597	0.914847			51.6854	45.4074	-13.1986	16.7984
		10.7947	8.61327	-4.96233	2.59298			50.8875	46.0616	-11.749	19.193
		11.8806	8.51343	-2.4838	-2.61616			50.5295	50.5398	-11.5506	18.8154
		16.3393	7.89785	-4.56346	1.58661			49.4909	44.3709	-15.962	15.9735
		14.3697	5.96998	-1.21135	-3.61735			49.7868	47.1714	-16.1436	18.143
		11.0433	9.32615	-1.21217	4.9225			49.2632	47.3741	-16.3828	20.9611
		13.7301	10.5964	-2.76397	-0.36238			50.0687	51.3279	-12.3527	13.0735
		12.1679	6.26928	-3.63156	0.729688			50.5495	49.4513	-8.38685	12.3004
		12.4837	15.782	-3.28491	3.85692			51.3158	46.507	-15.4548	20.8293
		11.6011	12.3012	-1.10318	3.07533			53.1249	44.0655	-15.4839	21.8819
		13.008	9.70514	-3.33268	-0.33975			50.4733	46.261	-11.079	19.2222
		12.4901	7.16464	-3.77688	-3.07204			51.0325	46.6858	-15.6441	18.9441
		11.5554	11.4764	-4.7015	-0.260302			49.0963	48.4413	-17.2794	16.8904
		12.6021	10.2359	-4.33187	1.70286			50.3544	45.4382	-13.8648	14.2955
		9.06159	11.2382	-1.71024	4.438			50.0569	46.0623	-15.0965	14.0702
		12.8872	8.20571	-3.34343	0.798439			51.5288	49.7516	-19.5958	17.3549
		13.4079	11.1344	-4.95244	6.78374			52.1277	47.8238	-16.7387	17.906
		12.9587	11.2053	-0.773817	2.06445			49.6069	49.3283	-14.4105	16.4022
		13.6456	7.73121	-6.06547	1.41858			51.2609	46.6092	-11.0919	19.4312
		10.8825	8.08372	-5.92242	-5.92031			52.1115	46.8752	-15.45	15.6183
		11.6838	6.81463	-6.5205	0.603227			51.6976	47.4479	-13.5626	17.0635
		11.392	9.06122	-3.33083	-3.26075			50.383	49.3862	-13.5071	15.8236
		13.8044	7.17751	-4.94857	2.7767			52.0625	46.0979	-16.357	18.7916
		14.298	10.8359	-5.57524	-2.66643			49.8408	48.8369	-13.1389	14.7877
		11.0208	11.9962	-3.41799	0.746954			50.9776	46.4848	-12.6417	15.2448
		10.0127	6.27488	-5.11124	5.32742			52.8369	48.142	-17.5278	18.2407
		12.6331	8.79159	-5.75667	3.12087			52.0719	47.5456	-7.6347	14.0579
		12.1062	8.32243	-1.4592	-3.72424			49.5492	48.1367	-10.2237	22.3511
		11.6961	7.47056	-3.8652	-1.56211			48.6987	46.6707	-11.6169	18.8763
		10.4929	7.73217	-2.28342	-0.977724			52.3462	47.5324	-15.7983	15.6702
		12.9833	7.80899	-2.34814	6.51749			53.0756	47.2392	-10.0627	14.597
		14.0033	8.67161	-4.10959	1.56956			51.9798	47.596	-12.6303	17.0822
		12.6083	7.89654	-4.33893	-1.58121			51.436	49.8338	-14.686	13.2939
		11.7599	9.49207	-3.79631	0.686968			47.7631	51.2293	-12.7931	17.9583
		11.8987	10.779	-3.51644	2.17593			50.535	47.4226	-9.95802	17.9777
		11.6212	11.8926	-2.75489	2.73309			52.0214	44.9842	-16.9871	18.5252
		12.9979	10.0695	-3.61583	-0.897256			50.1971	46.5021	-16.481	20.4903
		13.557	6.12439	-2.31087	-3.9912			49.8439	50.4332	-11.5222	13.461
		12.207	12.9213	-3.87454	-0.843959			50.4623	49.0109	-12.5857	16.9055
		8.73779	7.93658	-4.61971	1.07528			51.0368	48.9817	-14.2354	11.6022
		13.0512	8.38852	-2.2803	6.50596			49.9765	46.568	-10.9969	18.418
		12.1377	8.73469	-5.26094	3.14714			49.6174	43.7653	-12.5644	17.1457
		14.8121	12.085	-2.4969	1.35798			51.1473	46.6427	-9.27704	16.8335
		11.1867	11.3251	-5.46255	2.64849			50.5614	48.2439	-14.5324	20.1595
		12.5547	9.47878	-5.41451	3.82075			51.0721	44.3028	-11.7735	13.7724
		12.5823	7.72552	-4.55484	-0.345191			53.6628	45.6996	-17.2571	19.128
		16.3282	10.8559	-3.35784	-0.61737			48.197	46.3362	-12.6816	16.7379
		14.2222	5.92812	-5.99577	2.20837			51.4556	45.0779	-13.3214	18.9646
		12.1386	8.73194	-1.52254	-5.77816			49.6727	44.514	-16.9766	16.0257
		11.5406	10.0674	-3.14763	-1.67574			49.7325	47.9001	-14.8254	21.1953
		13.8618	5.00899	-5.41549	0.23331			50.3001	48.0801	-12.7592	14.6429
		13.0992	11.1481	-3.82438	-2.49657			51.2819	46.4362	-16.9722	16.2978
		10.7814	10.6899	-3.92307	2.81345			52.8134	49.7775	-15.6997	17.3917
		13.2891	11.9832	-4.00082	0.907177			51.9176	47.4721	-12.3449	18.7123
		12.1024	10.1287	-3.28857	0.893509			49.6394	48.5731	-17.7975	15.8992
		13.1941	8.95025	-3.70709	-4.37251			50.4622	45.781	-16.9581	15.5167
		15.0585	10.9294	-4.87144	-5.76453			49.6666	44.323	-19.3925	14.1194
		10.8667	10.0262	-3.62272	-0.375043			51.3865	48.8728	-11.1555	21.4687
		12.8704	4.21215	-1.95086	-0.462514			51.5084	46.6416	-10.8912	13.9106
		11.9346	8.84455	-3.51454	0.929136			50.7838	48.7431	-10.1006	19.0427
		14	8.63585	-4.16368	6.98654			50.8828	46.906	-14.3476	19.6255
		12.9836	8.89791	-3.52738	-1.79914			51.8708	46.5551	-13.9639	17.4765
		12.9064	8.64323	-2.87401	4.86157			51.1689	48.2848	-14.4054	15.3596
		11.6721	11.6757	-3.94039	-2.37792			50.0685	45.6414	-14.7265	19.7407
		13.7853	8.51498	-1.70633	0.268329			49.0836	45.8913	-12.5816	24.3789
		11.2692	11.403	-3.11054	0.798617			51.1417	47.6059	-12.4042	16.8963
		11.6	8.17655	-3.68384	5.11517			51.1851	46.7493	-14.9132	20.0852
		11.3757	8.78488	-4.9219	6.98339			50.2054	47.104	-15.3961	18.0568
		12.4166	8.76466	-3.36936	2.57354			51.3367	46.6742	-14.8351	15.6036
		10.7785	9.62425	-1.03159	-0.788876			51.7118	42.0981	-13.3452	15.3143
		9.85218	10.7648	-3.97494	4.02743			51.8557	47.505	-14.5742	11.2493
		12.2796	11.3474	-6.06846	2.12431			52.6095	45.9885	-14.3292	24.2582
		12.4484	8.75786	-1.34338	-2.25127			49.7252	46.1729	-15.0318	15.762
		12.542	9.25068	-3.52599	-3.33021			49.5194	46.2603	-17.615	13.2347
		10.9376	8.35807	-3.56464	-0.896513			51.0867	48.9292	-11.4603	14.2955
		11.4613	8.8221	-5.16948	8.14283			50.7121	46.5861	-12.7333	20.1024
		13.798	8.75907	-1.99348	5.14466			49.4756	47.539	-14.7782	17.4674
		11.0671	8.98493	-3.89216	6.00844			48.7949	47.3502	-9.88989	22.3398
		12.3245	7.11932	-4.06185	0.532054			50.7017	47.76	-12.207	12.7302
		14.2668	10.6642	-4.48355	3.44796			51.5208	49.6162	-10.4932	14.346
		13.8027	10.2679	-3.52407	2.77066			48.0538	48.7336	-15.7612	17.3119
		12.7839	9.35088	-2.73283	1.50996			50.4418	44.6057	-11.6191	13.9439
		11.3934	8.89853	-2.87798	-3.04272			52.4343	48.1918	-8.50215	13.7071
		11.0838	8.34206	-5.46909	-1.315			51.3326	45.9187	-16.6327	19.6401
		12.7367	11.8425	-1.69171	2.47418			50.1621	46.471	-15.6237	13.5204
		13.3896	5.98496	-2.9593	-0.301734			50.622	46.392	-14.729	19.0899
		15.051	6.8936	-3.50446	-1.84406			52.8276	48.611	-14.0609	19.6667
		11.1711	7.30557	-1.82947	-0.992317			50.5735	49.0834	-13.2033	23.3101
		11.9805	7.40419	-3.73972	-0.275479			49.9825	43.7013	-12.1657	20.7783
		11.7793	6.27444	-3.58449	-3.83548			49.6717	48.9923	-10.1874	14.1796
		13.3576	8.67502	-4.66979	3.16944			49.5154	44.1965	-14.2583	13.5627
		12.442	10.126	-3.23786	-3.94461			50.6076	47.2563	-13.0502	14.9162
		8.80323	9.21094	-3.99858	-1.0266			51.5644	46.4483	-17.9662	16.9642
		12.3627	11.6165	-4.05804	-4.58657			51.4414	48.3674	-14.7016	13.1574
		12.4836	7.28373	-2.75527	4.72058			50.3316	46.2385	-14.4544	16.1753
		13.1497	10.5109	-3.255	2.55724			50.4915	47.978	-12.2336	11.0159
		15.211	9.53346	-3.12971	-1.3808			50.9534	43.7354	-13.0011	17.2829
		13.7856	4.46797	-3.65315	-1.42535			51.27	46.7966	-14.1335	17.3048
		10.6644	8.93845	-3.34683	4.60035			50.7349	44.8011	-16.2531	15.2074
		13.5681	8.51435	-3.71356	1.90603			51.9631	49.0344	-15.6788	14.5367
		12.2064	10.35	-3.47359	5.02071			51.7173	45.4393	-13.1667	16.8303
		11.7847	12.5521	-3.61163	-0.142483			50.6063	45.7804	-12.0302	18.9118
		13.525	10.6038	-1.40208	-2.37217			50.4962	50.5065	-11.5839	18.7821
		14.6104	15.0221	-0.929873	-2.96838			49.5054	44.3853	-15.9475	15.988
		11.1438	8.86261	-4.02518	4.05611			49.8309	47.2156	-16.0995	18.1871
		13.6972	9.36485	-1.76123	7.24777			49.4114	47.5223	-16.2346	21.1093
		9.63336	8.65785	-4.65339	-1.05784			49.9274	51.1866	-12.4939	12.9322
		11.2345	7.90496	-6.95877	4.8001			50.4045	49.3063	-8.53178	12.1554
		14.9083	7.5173	-2.77499	0.00186033			50.9348	46.1259	-15.8358	20.4483
		13.5898	9.91207	-6.88409	1.91213			53.3651	44.3058	-15.2436	22.1221
		11.572	10.5042	-0.797345	5.13627			50.5027	46.2905	-11.0496	19.2516
		11.8412	11.5553	-5.62787	-1.97469			51.0798	46.7331	-15.5968	18.9914
		11.8321	9.35995	-4.15332	-4.71711			49.0499	48.3949	-17.3258	16.844
		9.79772	9.51528	-4.89167	-3.52407			50.5101	45.594	-13.709	14.4512
		11.5799	9.3144	-3.45393	-5.65946			49.9544	45.9597	-15.199	13.9676
		11.7484	9.20899	-3.94943	2.54887			51.3322	49.5549	-19.7924	17.1583
		11.4627	10.1132	-1.55396	-0.150477			52.2677	47.9637	-16.5988	18.046
		12.9895	11.2369	-3.48323	-4.93456			49.766	49.4874	-14.2514	16.5613
		10.7333	8.32616	-2.84096	-4.25823			51.1567	46.505	-11.1961	19.327
		11.4127	7.75634	-2.4168	-2.94017			51.9274	46.6911	-15.6342	15.4342
		13.2091	6.00705	-1.31754	3.36076			51.7918	47.542	-13.4685	17.1576
		11.7767	9.64754	-2.35909	1.91308			50.3026	49.3058	-13.5875	15.7433
		11.9279	9.74767	-4.47221	4.77365			51.9022	45.9376	-16.5172	18.6313
		10.5424	7.86137	-1.65239	-3.78087			49.7857	48.7818	-13.194	14.7326
		11.2849	9.34924	-4.97416	-1.05699			50.8395	46.3467	-12.7798	15.1067
		11.9198	9.4717	-4.7153	-2.32056			52.9479	48.253	-17.4168	18.3517
		13.0357	10.9853	-2.51237	6.80756			52.028	47.5017	-7.6786	14.014
		10.176	9.91815	-5.76365	-2.98028			49.4915	48.079	-10.2814	22.2933
		13.3996	13.5524	-4.67011	0.682602			48.7525	46.7244	-11.5631	18.9301
		14.9254	10.5539	-3.9071	-0.554167			52.1362	47.3224	-16.0083	15.4602
		11.366	8.02769	-1.92409	-2.25139			52.8591	47.0227	-10.2792	14.3805
		13.7158	8.44575	-5.14004	5.35748			52.0246	47.6407	-12.5855	17.127
		11.3151	8.14832	-2.15418	2.9238			51.6261	50.0239	-14.4959	13.484
		10.9658	8.73656	-3.74541	-1.3321			47.8188	51.285	-12.7374	18.014
		12.4512	10.1688	-5.00797	-1.25022			50.4945	47.3821	-9.99855	17.9372
		13.6936	9.90678	-2.21789	0.297257			52.2257	45.1886	-16.7828	18.7296
		11.602	9.32429	-2.48603	-1.98961			50.2807	46.5857	-16.3974	20.5739
		12.3459	13.0749	-4.83404	-1.88717			49.724	50.3134	-11.642	13.3412
		11.9816	9.56643	-5.24637	3.72066			50.6306	49.1793	-12.4173	17.0739
		12.9706	9.3517	-2.53429	-2.80407			50.8715	48.8164	-14.4007	11.4369
		11.5426	12.1038	-2.52259	4.69976			49.8312	46.4227	-11.1422	18.2728
		12.8939	10.2092	-3.87159	-2.32156			49.6944	43.8422	-12.4874	17.2227
		12.1403	9.84607	-6.08483	4.12209			51.1943	46.6897	-9.22996	16.8806
		14.7415	11.4928	-0.920246	-4.62993			50.6034	48.286	-14.4903	20.2015
		12.932	10.2318	-4.74797	-2.49153			51.0752	44.3059	-11.7704	13.7756
		9.52506	9.48873	-2.89062	3.3223			53.5857	45.6225	-17.3342	19.0509
		11.079	8.83088	-0.992442	1.41035			48.1619	46.3011	-12.7167	16.7028
		11.4676	6.47169	-5.5257	-1.59702			51.3848	45.0071	-13.3922	18.8938
		13.1457	11.3543	-3.57164	-5.43603			49.6338	44.475	-17.0156	15.9867
		12.5422	9.77573	-6.37405	4.64192			49.6267	47.7943	-14.9313	21.0894
		12.3423	9.23974	-0.704569	-6.00821			50.2897	48.0697	-12.7696	14.6325
		12.9192	9.70216	-5.23629	1.79841			51.0404	46.1947	-17.2136	16.0563
		14.4112	10.3735	-3.13442	0.764314			52.7354	49.6995	-15.7776	17.3138
		11.773	6.92839	-5.27626	0.497246			51.8678	47.4223	-12.3947	18.6624
		13.4765	11.7229	-6.32482	0.113123			49.7504	48.6841	-17.6864	16.0102
		10.7964	11.0997	-5.38687	-0.464237			50.5443	45.8631	-16.8759	15.5988
		13.0311	10.0132	-6.01283	-0.507297			49.7233	44.3798	-19.3358	14.1761
		11.4815	9.84334	-1.62085	-1.20466			51.4558	48.9421	-11.0862	21.538
		12.7327	8.35898	-5.26214	3.37644			51.3852	46.5184	-11.0145	13.7874
		13.9679	11.1623	-4.36365	0.22968			50.7947	48.754	-10.0897	19.0536
		13.1443	8.05303	-5.95993	-1.77534			50.6891	46.7123	-14.5412	19.4319
		12.8235	9.11898	-3.7395	4.85836			51.9393	46.6236	-13.8953	17.5451
		10.8012	9.6913	-3.87369	9.89261			51.0801	48.196	-14.4942	15.2709
		12.222	10.4547	-3.0807	4.20843			50.0802	45.6531	-14.7147	19.7524
		11.8701	9.1126	-4.69663	0.449455			49.0197	45.8274	-12.6455	24.3151
		12.2291	9.16571	-4.9261	0.754621			51.2517	47.7159	-12.2942	17.0063
		12.1686	8.09657	-3.11016	-1.04276			51.276	46.8402	-14.8223	20.1762
		13.1233	8.20247	-2.09702	2.51278			50.3849	47.2835	-15.2167	18.2363
		11.9964	8.76572	-1.44786	-1.08085			51.3706	46.7082	-14.8011	15.6376
		12.7344	8.6718	-3.19292	3.80768			51.845	42.2313	-13.212	15.4475
		13.518	6.94357	-1.52063	0.0055905			52.0699	47.7192	-14.36	11.4635
		12.1512	11.3249	-6.71362	5.25859			52.67	46.049	-14.2687	24.3187
		12.0584	8.68594	-2.70816	-4.27358			49.5256	45.9732	-15.2315	15.5624
		13.5274	8.61061	-2.21504	2.28575			49.7559	46.4969	-17.3784	13.4713
		11.6362	10.0405	-2.52151	-0.0505224			51.2334	49.0758	-11.3136	14.4422
		10.8616	8.75926	-2.30188	-1.55659			50.6288	46.5029	-12.8166	20.0191
		12.2783	9.37282	-3.79578	-0.974575			49.7038	47.7673	-14.55	17.6956
		12.8222	8.28075	-2.63582	-0.796066			48.7424	47.2977	-9.9424	22.2873
		10.1578	7.42528	-1.38067	-1.09361			50.808	47.8663	-12.1007	12.8365
		12.8484	11.3884	-4.41346	3.0562			51.4625	49.5579	-10.5515	14.2877
		13.6135	9.24939	-5.2289	2.40876			47.8577	48.5374	-15.9574	17.1157
		13.8701	10.4968	-5.11358	-0.816652			50.6555	44.8194	-11.4054	14.1576
		11.5764	8.60939	-3.10319	5.22535			52.6731	48.4306	-8.26333	13.9459
		11.3069	8.54869	-4.51054	-2.99608			51.2277	45.8137	-16.7377	19.5352
		11.7639	6.45031	-4.73818	1.10074			50.2063	46.5151	-15.5796	13.5645
		14.0942	12.7476	-3.24303	4.38212			50.4549	46.2249	-14.8961	18.9228
		11.2405	11.883	-3.69955	0.561519			52.9952	48.7786	-13.8933	19.8343
		10.3335	8.54733	-4.17499	-1.82952			50.414	48.924	-13.3627	23.1507
		9.72083	9.62775	-2.02059	3.53652			50.1333	43.8522	-12.0149	20.9291
		12.5845	9.86147	-4.49578	0.032513			49.4959	48.8165	-10.3632	14.0038
		14.2011	9.23996	-4.39277	-1.80475			49.5249	44.206	-14.2487	13.5722
		11.8898	13.0125	-4.24068	-0.270474			50.723	47.3716	-12.9349	15.0315
		12.4733	12.3528	-3.54601	2.6073			51.4146	46.2985	-18.1159	16.8144
		14.8949	7.73002	-3.82241	1.03214			51.5378	48.4638	-14.6052	13.2538
		13.1184	11.8807	-2.70281	3.73625			50.0782	45.9851	-14.7077	15.9219
		12.1965	8.87366	-4.70843	-5.53084			50.2424	47.7289	-12.4828	10.7668
		13.8554	4.76751	-5.02088	-5.03336			51.0541	43.8361	-12.9003	17.3837
		14.2344	11.316	-3.6971	1.23666			51.0711	46.5977	-14.3323	17.1059
		10.9488	11.1666	-4.54362	-2.84217			51.0807	45.147	-15.9073	15.5533
		13.457	10.0788	-5.33822	-0.882693			51.8593	48.9306	-15.7825	14.4329
		13.9516	8.45843	-5.01113	6.09289			51.5194	45.2415	-13.3645	16.6324
		10.6528	8.42797	-2.87978	6.21146			50.7249	45.899	-11.9116	19.0304
		11.7929	10.543	-3.41909	2.95258			50.6593	50.6696	-11.4208	18.9451
		10.7613	6.73471	-4.13836	1.71173			49.5244	44.4044	-15.9285	16.007
		11.4091	9.85225	-3.6758	-3.72444			49.9414	47.326	-15.989	18.2976
		12.0038	9.86899	-4.68776	-5.46185			49.454	47.5648	-16.1921	21.1518
		14.5039	12.9465	-4.32484	0.28732			50.0317	51.2909	-12.3897	13.0365
		11.3315	8.51507	-2.64865	-2.35883			50.4181	49.3199	-8.51824	12.169
		14.5849	13.2112	-3.15925	0.158777			50.9491	46.1403	-15.8215	20.4626
		10.4716	9.1561	-2.34778	0.155669			53.2657	44.2063	-15.343	22.0227
		11.7538	10.3151	-0.986642	4.70263			50.6189	46.4067	-10.9334	19.3678
		13.4061	8.86485	-5.56541	4.11966			50.8955	46.5489	-15.7811	18.8071
		13.2136	6.49652	-3.19074	10.0261			49.0214	48.3664	-17.3543	16.8156
		13.0822	11.4282	-4.18326	-5.56356			50.3033	45.3871	-13.9158	14.2444
		13.9804	4.2262	-5.50705	-3.29979			50.1039	46.1092	-15.0495	14.1171
		8.13306	8.89279	-2.98188	0.142676			51.5365	49.7593	-19.5881	17.3626
		12.1469	10.0626	-1.11529	-2.41726			52.1349	47.8309	-16.7315	17.9132
		13.2076	6.0798	-2.9437	2.536			49.835	49.5564	-14.1824	16.6303
		13.7887	5.64287	-3.48996	0.668849			51.3302	46.6786	-11.0225	19.5005
		11.7631	9.30877	-4.72555	-0.25655			51.9199	46.6836	-15.6417	15.4267
		11.9544	11.4434	-3.10757	-0.377978			51.636	47.3863	-13.6242	17.0018
		10.6307	7.91994	-1.5454	-4.05263			50.3908	49.394	-13.4993	15.8315
		14.3124	13.0528	-4.2777	-1.67836			51.9864	46.0218	-16.4331	18.7155
		9.9375	10.2776	-3.09615	1.79118			49.8124	48.8085	-13.1673	14.7593
		11.1071	11.6284	-5.12993	0.738467			50.943	46.4502	-12.6763	15.2102
		12.327	9.24721	-4.79038	4.81939			52.9781	48.2832	-17.3867	18.3819
		11.6135	8.2629	-0.535894	2.31477			52.0416	47.5153	-7.665	14.0276
		15.1884	11.1924	-3.20112	3.46349			49.1876	47.7751	-10.5853	21.9894
		13.3487	8.63159	-3.42191	-1.28666			48.7422	46.7141	-11.5734	18.9198
		12.6567	8.95944	-3.62703	-4.31389			52.2844	47.4706	-15.8601	15.6084
		14.0758	9.02996	-4.44287	-2.05449			53.0536	47.2171	-10.0848	14.5749
		11.1017	9.26219	-3.58363	3.98585			51.843	47.4592	-12.7671	16.9454
		12.7401	8.46033	-5.16686	2.58656			51.5743	49.972	-14.5477	13.4322
		9.47002	9.88955	-2.89505	-0.743709			47.7098	51.176	-12.8464	17.905
		12.4856	11.1111	-2.15454	4.83097			50.5256	47.4131	-9.96751	17.9682
		11.6227	5.98811	-3.19026	0.930686			52.1388	45.1016	-16.8697	18.6426
		12.8616	8.63206	-4.70394	4.48502			50.1658	46.4709	-16.5123	20.4591
		11.1282	4.32471	-0.507194	-0.530379			49.8713	50.4606	-11.4947	13.4884
		12.1693	10.4093	-2.87877	-0.432978			50.6443	49.193	-12.4037	17.0875
		12.3766	8.96339	-2.83068	1.37511			50.8532	48.7981	-14.4189	11.4187
		12.1154	8.54529	-2.09551	0.415998			50.0043	46.5958	-10.9691	18.4458
		12.8138	8.32866	-2.865	-0.369688			49.6244	43.7722	-12.5575	17.1526
		13.7915	9.43226	-1.4876	-2.88096			51.239	46.7344	-9.18533	16.9253
		15.8266	7.54752	-3.25846	7.11026			50.4632	48.1457	-14.6306	20.0613
		11.5884	12.3844	-3.99159	0.122314			51.0537	44.2844	-11.792	13.754
		14.5944	11.641	-3.79154	-2.48826			53.4382	45.4749	-17.4817	18.9034
		12.1823	6.49974	-3.7891	-0.981166			48.2092	46.3484	-12.6694	16.7501
		13.0207	8.70997	-5.2525	1.70803			51.6237	45.2459	-13.1534	19.1327
		10.9857	10.112	-1.56141	3.37525			49.9453	44.7865	-16.7041	16.2982
		13.0767	9.39867	-5.26212	-4.17581			49.6614	47.829	-14.8966	21.1241
		10.9569	8.24462	-1.81468	8.00744			50.2144	47.9944	-12.8449	14.5573
		11.5476	11.5144	-3.81047	4.60301			51.0976	46.2519	-17.1565	16.1134
		13.0205	9.50561	-2.92619	-2.028			52.7575	49.7216	-15.7555	17.3358
		12.9709	9.79998	-2.52117	0.906827			51.9334	47.488	-12.329	18.7281
		11.3862	11.6441	-5.31269	2.57976			49.5981	48.5318	-17.8387	15.8579
		10.5948	13.0669	-3.22564	5.79788			50.5047	45.8236	-16.9155	15.5593
		14.0309	8.01535	-1.82467	-2.03226			49.5325	44.1889	-19.5266	13.9853
		12.9042	9.91091	-5.00927	2.09682			51.2393	48.7256	-11.3027	21.3215
		14.8282	7.59218	-0.812438	-1.13355			51.4476	46.5808	-10.9521	13.8498
		13.2431	11.4972	-0.78069	-0.222432			50.7242	48.6835	-10.1602	18.9831
		13.3178	7.97838	-3.56544	3.54879			50.7806	46.8038	-14.4498	19.5233
		11.2709	8.26632	-4.74946	0.840614			51.7819	46.4662	-14.0527	17.3876
		12.3524	8.32786	-3.72417	-0.940204			51.1206	48.2365	-14.4537	15.3114
		13.881	5.78792	-3.1364	-2.18928			50.0281	45.601	-14.7668	19.7003
		11.0184	8.99792	-2.52582	3.23898			49.1765	45.9842	-12.4886	24.4719
		13.2948	8.30625	-1.49094	1.13688			51.3754	47.8396	-12.1705	17.13
		10.446	11.697	-3.53277	0.983954			51.1869	46.7511	-14.9114	20.0871
		12.8592	11.944	-3.68719	1.42657			50.2715	47.1701	-15.3301	18.1228
		12.5495	9.68667	-4.24699	-4.13875			51.378	46.7155	-14.7938	15.6449
		12.4716	9.79781	-4.55516	-0.90245			51.6677	42.054	-13.3893	15.2702
		11.4251	8.33385	-3.98237	3.44136			52.0598	47.7092	-14.3701	11.4535
		12.2072	8.57675	-3.49474	1.86472			52.7152	46.0942	-14.2235	24.3639
		14.4104	8.23488	-3.22527	-3.25408			49.4375	45.8851	-15.3196	15.4742
		12.69	7.0946	-4.38849	1.41123			49.8206	46.5615	-17.3138	13.5359
		11.2097	8.58535	-2.90946	2.2859			51.1377	48.9801	-11.4093	14.3465
		13.6674	9.07043	-5.72831	0.421081			50.7123	46.5863	-12.7331	20.1026
		14.5069	6.5382	-3.98637	-2.23546			49.4806	47.544	-14.7732	17.4724
		12.2195	9.85327	-5.29049	-3.9706			48.7727	47.3279	-9.91214	22.3175
		12.0367	10.4195	-4.08197	0.274352			50.6906	47.7489	-12.2181	12.7191
		10.9155	7.72279	-4.6072	-0.316632			51.4694	49.5648	-10.5446	14.2946
		12.627	8.80673	-4.3234	-0.0048921			47.9775	48.6573	-15.8375	17.2356
		13.7747	8.82529	-2.75992	3.32609			50.6126	44.7765	-11.4483	14.1147
		11.1304	10.1882	-3.70173	1.19135			52.4932	48.2507	-8.44325	13.766
		11.4843	11.8166	-3.50666	5.34725			51.3304	45.9165	-16.6349	19.6379
		11.201	11.0216	-4.19798	2.34755			50.2386	46.5475	-15.5472	13.5969
		13.7438	10.7751	-0.269834	4.19777			50.3559	46.1259	-14.9951	18.8238
		11.0142	11.0253	-6.42635	-4.3031			53.0614	48.8448	-13.8271	19.9005
		12.2697	11.0079	-2.79593	0.0664725			50.5394	49.0493	-13.2374	23.276
		12.3178	11.4156	-2.61105	-0.53914			49.9834	43.7023	-12.1648	20.7792
		11.9843	11.4324	-2.71413	-1.35437			49.3309	48.6515	-10.5282	13.8388
		12.7953	6.32437	-4.72663	1.01702			49.643	44.3241	-14.1307	13.6903
		12.2922	7.99973	-4.60207	0.965247			50.4703	47.119	-13.1875	14.7789
		14.1457	7.61135	-6.93871	4.69807			51.2543	46.1383	-18.2762	16.6542
		14.7369	7.05318	-4.87744	2.94104			51.604	48.53	-14.539	13.32
		12.4418	8.19231	-2.80516	3.3031			50.2647	46.1716	-14.5213	16.1084
		12.8321	13.2892	-3.38535	3.98083			50.3837	47.8703	-12.3414	10.9082
		13.5571	10.6167	-5.5608	9.69299			51.0001	43.7821	-12.9544	17.3296
		13.6718	7.05785	-3.82207	4.86104			50.9154	46.442	-14.4881	16.9502
		12.7278	9.26786	-3.39358	-3.32253			50.9302	44.9964	-16.0578	15.4028
		12.3534	6.57415	-3.99963	-1.76223			51.9029	48.9742	-15.739	14.4764
		12.9135	9.41775	-4.21577	-0.794332			51.6149	45.3369	-13.2691	16.7279
		11.0787	10.7601	-5.14203	5.35676			50.7629	45.937	-11.8736	19.0684
		10.3847	10.5351	-4.54822	0.149801			50.6105	50.6208	-11.4696	18.8963
		13.674	9.47202	-3.67581	7.26797			49.5069	44.3869	-15.946	15.9895
		11.4016	11.6914	-3.63225	1.80795			49.6892	47.0738	-16.2412	18.0454
		13.1554	10.4299	-2.61541	1.18087			49.4406	47.5514	-16.2055	21.1385
		14.3775	10.2941	-5.8441	-3.94608			49.9894	51.2486	-12.4319	12.9942
		13.019	7.56711	-5.69473	-1.22878			50.6428	49.5446	-8.29347	12.3937
		12.88	9.87478	-3.62361	2.79895			51.0889	46.2801	-15.6817	20.6024
		9.85292	8.38463	-3.16661	0.600038			53.1748	44.1155	-15.4339	21.9318
		10.4704	10.9464	-4.16307	3.20557			50.5665	46.3543	-10.9858	19.3154
		12.9615	10.1807	-3.83677	4.4751			50.8306	46.4839	-15.846	18.7421
		14.1879	8.42799	-1.92066	4.48844			49.196	48.541	-17.1798	16.9901
		11.8971	9.54536	-4.17133	2.41214			50.3612	45.4451	-13.8579	14.3023
		12.6436	7.67193	-0.523425	3.43493			50.2847	46.29	-14.8688	14.2979
		12.3605	12.8976	-2.14855	-0.301622			51.6208	49.8436	-19.5038	17.4469
		11.281	11.7867	-4.76132	5.84197			52.1856	47.8817	-16.6808	17.964
		12.4498	12.1729	-1.98973	1.51318			49.6253	49.3467	-14.3922	16.4205
		13.7656	9.9007	-2.70053	3.49673			51.4686	46.817	-10.8841	19.6389
		12.133	11.3206	-1.6724	2.42018			51.9654	46.7291	-15.5961	15.4722
		12.0118	8.2787	-5.84184	4.58476			51.557	47.3073	-13.7032	16.9229
		10.9094	9.21374	-4.22186	-3.88734			50.4778	49.481	-13.4123	15.9185
		13.58	8.90922	-4.26035	-0.662409			52.1412	46.1766	-16.2783	18.8703
		10.83	4.40659	-3.3069	-6.66262			49.7649	48.761	-13.2148	14.7118
		10.7712	9.34603	-3.17811	-6.58092			50.8098	46.3171	-12.8094	15.077
		10.3329	8.52002	-3.56873	5.44477			52.9852	48.2903	-17.3795	18.389
		12.3103	7.9943	-3.03866	-2.24121			51.9476	47.4213	-7.75899	13.9336
		12.4194	11.8874	-4.48753	-2.76943			49.5864	48.1739	-10.1865	22.3883
		13.0649	10.4889	-3.24644	1.20953			48.8029	46.7748	-11.5127	18.9805
		10.8626	9.18644	-0.905447	-0.215101			52.4291	47.6153	-15.7154	15.7531
		12.4679	7.74103	-4.26424	7.56604			53.2753	47.4389	-9.86303	14.7967
		11.4277	13.1025	-2.66236	5.51196			51.7558	47.3719	-12.8543	16.8582
		12.697	9.96143	-3.62174	-0.982383			51.5549	49.9527	-14.5671	13.4128
		11.1809	10.5824	-6.04344	-3.07161			47.6998	51.166	-12.8564	17.895
		12.0798	9.35651	-3.51136	0.571426			50.7802	47.6677	-9.7129	18.2228
		11.3922	11.7143	-4.80786	-5.82398			52.0021	44.9649	-17.0064	18.5059
		12.7179	8.30863	-3.41228	4.04224			49.9717	46.2767	-16.7064	20.2649
		12.7495	9.19265	-3.20695	5.99908			49.8436	50.4329	-11.5224	13.4607
		10.2597	10.252	-4.91747	3.69809			50.6123	49.161	-12.4356	17.0556
		10.5878	12.2422	-2.4774	2.89757			50.7851	48.73	-14.4871	11.3505
		14.0346	8.68335	-1.65944	-2.58901			49.7668	46.3582	-11.2066	18.2083
		12.7661	9.29535	-2.15616	0.00306732			49.62	43.7679	-12.5618	17.1483
		12.6911	6.42011	-4.01038	3.08575			51.2238	46.7192	-9.20052	16.9101
		12.5727	7.35169	-4.05396	-1.32925			50.3709	48.0535	-14.7228	19.969
		10.9675	12.8416	-1.75622	0.186686			51.203	44.4337	-11.6427	13.9033
		12.3992	10.4847	-3.7628	-1.15105			53.5789	45.6156	-17.341	19.044
		10.8176	9.55773	-3.46585	3.97589			48.1678	46.307	-12.7108	16.7087
		13.1348	9.8886	-5.03944	3.43384			51.2941	44.9164	-13.4829	18.8031
		10.0245	8.19779	-3.94074	3.63655			49.9062	44.7475	-16.7431	16.2592
		12.1576	6.82772	-3.17842	-0.0580708			49.6817	47.8493	-14.8762	21.1445
		13.8644	10.7412	-3.8403	-1.33263			50.4308	48.2108	-12.6285	14.7737
		11.5402	10.752	-5.09243	-1.39673			51.1808	46.3351	-17.0733	16.1966
		12.418	12.837	-4.46075	-1.30994			52.7244	49.6885	-15.7886	17.3027
		12.9405	10.3052	-4.15183	0.761513			51.8183	47.3728	-12.4442	18.6129
		11.5437	9.96552	-2.97025	-0.287821			49.712	48.6457	-17.7249	15.9718
		11.2429	8.98305	-4.39521	3.87902			50.665	45.9838	-16.7552	15.7195
		10.517	10.8739	-2.61679	-0.855964			49.6241	44.2806	-19.4349	14.077
		13.6719	8.26411	-4.4966	-2.49446			51.4428	48.9291	-11.0992	21.525
		11.2824	10.5274	-2.6223	-1.00109			51.3684	46.5016	-11.0313	13.7706
		13.7025	12.7975	-3.07623	1.58435			50.6286	48.5879	-10.2558	18.8875
		13.2865	9.37717	-3.50249	4.87127			50.7907	46.8139	-14.4396	19.5335
		10.0569	10.3404	-3.49077	-0.979503			51.9054	46.5896	-13.9293	17.5111
		12.5093	8.9918	-3.31756	-2.3075			51.1073	48.2232	-14.467	15.298
		12.3021	10.5832	-5.65705	3.1439			49.8092	45.3822	-14.9857	19.4815
		12.9586	9.9546	-3.0221	-0.014792			48.9639	45.7716	-12.7013	24.2592
		12.4953	9.44682	-4.29118	-0.420304			51.1024	47.5665	-12.4435	16.8569
		12.6668	8.85492	-4.17522	7.89575			51.2401	46.8044	-14.8581	20.1403
		11.2161	8.57219	-2.24019	-1.83068			50.1454	47.044	-15.4561	17.9968
		11.0337	8.49987	-3.32977	0.683265			51.425	46.7625	-14.7468	15.6919
		11.5926	8.18387	-0.91836	2.78			51.8162	42.2025	-13.2408	15.4187
		11.9268	9.9304	-3.81987	3.9732			51.8668	47.5161	-14.5632	11.2604
		11.3146	7.09476	-1.71084	0.0566921			52.7523	46.1313	-14.1864	24.401
		12.9817	9.12393	-1.04319	-2.03423			49.5536	46.0013	-15.2034	15.5904
		10.8909	9.34396	-3.95609	-3.01589			49.5599	46.3009	-17.5744	13.2753
		14.7496	9.34516	-1.35323	2.49075			51.0233	48.8657	-11.5238	14.2321
		11.6987	10.4614	-2.23442	0.266388			50.8007	46.6747	-12.6447	20.191
		12.1648	9.03578	-3.71499	-3.29057			49.5241	47.5875	-14.7298	17.5158
		14.1101	10.7478	-1.77899	-0.545457			48.8476	47.4029	-9.83719	22.3925
		13.0408	10.4325	-3.8646	2.48781			50.6762	47.7345	-12.2325	12.7047
		12.3185	12.957	-4.53072	5.12039			51.4008	49.4962	-10.6132	14.226
		12.8251	11.9226	-2.87672	0.0549761			48.0625	48.7422	-15.7525	17.3205
		13.5531	10.3226	-5.76355	-2.37137			50.5705	44.7344	-11.4905	14.0725
		12.4006	9.58084	-4.69329	-3.73719			52.4569	48.2144	-8.47954	13.7297
		12.6565	7.98961	-4.72814	-6.5867			51.3537	45.9397	-16.6117	19.6611
		10.74	5.83848	-3.02356	5.36848			50.2431	46.552	-15.5427	13.6014
		14.2003	8.59537	-3.2656	2.9058			50.2638	46.0339	-15.0872	18.7317
		12.0025	10.6275	-2.90808	1.08235			52.873	48.6564	-14.0155	19.7121
		12.0194	8.53853	-0.736198	3.08719			50.4367	48.9467	-13.34	23.1734
		12.4298	10.482	-2.28079	0.238			49.9172	43.6361	-12.2309	20.713
		12.9861	7.51622	-4.19649	3.06248			49.4726	48.7932	-10.3865	13.9805
		13.6622	8.14767	-0.934108	-7.15434			49.6635	44.3446	-14.1102	13.7108
		11.5415	8.28268	-2.24916	-2.45103			50.5792	47.2278	-13.0786	14.8877
		11.7645	10.4655	-1.86096	3.80162			51.3166	46.2005	-18.214	16.7164
		12.8391	13.195	-4.42721	-1.63407			51.5151	48.4411	-14.6279	13.2312
		11.8487	8.38084	-2.35277	2.77228			50.6089	46.5158	-14.177	16.4526
		10.3056	9.48568	-0.925206	7.49896			50.1122	47.5987	-12.6129	10.6366
		10.5659	8.98077	-4.43779	4.55254			51.0322	43.8142	-12.9223	17.3617
		11.3221	9.45856	-2.92859	5.13748			51.0947	46.6213	-14.3087	17.1295
		11.7277	11.2926	-2.54822	-4.29326			51.1414	45.2076	-15.8466	15.614
		10.4961	11.1423	-0.636145	-2.10699			51.7434	48.8147	-15.8984	14.317
		14.1999	6.00869	-3.27351	-2.6795			51.5937	45.3158	-13.2902	16.7067
		10.6411	10.7729	-4.07105	8.18264			50.9157	46.0898	-11.7208	19.2212
		11.5868	10.003	-3.63744	1.72627			50.5221	50.5324	-11.558	18.8079
		12.6898	8.44253	-5.54197	5.16405			49.6315	44.5114	-15.8214	16.1141
		12.8879	15.0515	-2.9869	-6.65028			49.7336	47.1182	-16.1968	18.0898
		13.7279	9.14827	-4.71976	5.75242

## Sheet: Fig.1c
Fig.1c
	lon	lat	RDFPA	significant
	145	35	33.1122	0
	145	36	41.6994	0
	146	34	17.6527	0
	146	35	15.194	0
	146	36	26.6849	0
	146	37	33.0075	0
	146	38	30.2165	0
	147	35	8.45088	0
	147	37	29.5872	0
	147	38	20.3089	1
	147	39	0.707681	0
	147	40	19.9777	0
	148	37	47.498	1
	148	38	32.1022	1
	148	39	23.8877	1
	148	40	41.2914	1
	149	40	51.9767	1
	150	38	59.3174	1
	150	40	70.2259	1
	150	41	69.7408	1
	151	39	50.5209	1
	151	40	50.1861	1
	151	41	66.1926	1
	151	42	35.1065	1
	152	39	40.4888	0
	152	40	50.3824	1
	152	41	67.9784	1
	152	42	40.3119	1
	153	41	69.7939	1
	153	42	56.7393	1
	153	43	59.9974	1
	154	42	158.214	1
	154	43	166.125	1
	155	42	144.893	1
	155	43	157.852	1
	155	44	58.9733	1
	156	42	157.293	1
	156	43	160.595	1
	157	43	39.7968	0
	158	42	48.2745	0
	161	41	78.4814	1
	162	40	78.4814	1

## Sheet: Fig.1d
Fig.1d
	lon	lat	RDFPA	significant
	145	34	59.8631	1
	145	35	66.3791	1
	145	36	50.8511	1
	146	34	43.7323	0
	146	35	48.7684	0
	146	36	25.3973	0
	146	37	1.35379	0
	146	38	0.512636	0
	147	27	16.3436	0
	147	35	34.6405	0
	147	36	18.3613	0
	147	37	-15.3163	0
	147	38	-10.5453	0
	147	39	-2.10696	0
	147	40	25.1883	1
	148	37	11.8256	0
	148	38	6.10736	0
	148	39	16.9971	1
	148	40	35.9683	1
	149	39	7.54246	0
	149	40	21.2414	1
	150	38	28.9297	0
	150	39	44.9346	1
	150	40	41.3212	1
	150	41	58.0225	1
	151	39	52.6964	1
	151	40	36.2051	1
	151	41	37.7907	1
	151	42	16.3819	1
	152	40	11.1206	0
	152	41	-11.8685	1
	152	42	-2.06016	1
	153	40	-0.571329	0
	153	41	-4.2067	0
	153	42	6.85154	0
	153	43	44.2748	1
	154	39	32.3997	0
	154	42	48.9194	1
	154	43	87.2867	1
	155	42	63.4863	1
	155	43	82.1396	1
	155	44	64.0788	1
	156	42	28.0142	1
	156	43	48.8998	1
	156	44	57.0789	1
	157	42	1.52696	0
	157	43	12.6319	0
	158	42	-11.4999	0
	159	42	-0.498221	0
	160	41	13.5352	0
	161	40	58.2734	1
	161	41	58.2734	1
	162	40	74.5546	1
	162	41	74.5546	1

## Sheet: Fig.1e
Fig.1e
	lon	lat	RDFPA	significant
	146	38	3.81974	0
	147	39	42.0905	0
	147	40	50.087	0
	148	39	44.0861	0
	148	40	42.7967	0
	149	38	23.5485	0
	149	39	41.6258	0
	149	40	43.8214	0
	150	39	20.2738	0
	150	40	18.1424	0
	150	41	11.9466	0
	151	39	1.23004	0
	151	40	-5.22338	0
	151	41	-4.79247	0
	151	42	6.9096	0
	152	38	-4.04681	0
	152	39	-29.4196	0
	152	40	-39.5892	1
	152	41	-21.3011	0
	152	42	-1.79775	0
	153	39	-2.78428	0
	153	41	3.59289	0
	153	42	-7.816	0
	153	43	-20.1436	0
	154	39	12.3397	0
	154	40	18.8841	0
	154	42	23.3147	0
	154	43	-1.18218	0
	155	40	45.4524	1
	155	41	63.3106	1
	155	42	51.0642	1
	155	43	27.8467	0
	155	44	-9.10489	0
	156	40	21.9066	0
	156	41	18.202	0
	156	42	32.9726	0
	156	43	17.816	0
	156	44	14.9481	0
	156	45	-12.5827	0
	157	41	-1.35887	0
	157	42	-1.12965	0
	157	43	1.64932	0
	157	44	31.0124	1
	157	45	18.2721	0
	158	42	-18.0469	0
	158	43	-16.9725	1
	158	44	22.779	0
	158	45	24.4635	0
	158	46	12.3432	0
	159	42	62.2923	1
	159	43	68.1974	1
	159	44	70.8631	1
	159	45	35.8675	0
	159	46	15.7437	0
	159	47	27.7607	0
	160	40	-11.6793	0
	160	41	-13.9584	0
	160	42	41.7525	1
	160	43	53.0192	1
	160	44	47.1127	1
	160	45	3.00281	0
	160	46	-25.7988	1
	160	47	-4.81077	0
	160	48	-21.6277	0
	161	41	-9.64113	0
	161	42	43.5611	1
	161	43	58.4121	1
	161	46	0.288042	0
	161	47	3.79516	0
	161	48	-15.2704	0
	162	41	-1.82395	0
	162	42	-7.91963	0
	162	43	13.8085	0
	162	44	20.6224	0
	162	45	21.8275	0
	162	46	4.82273	0
	162	47	-8.35327	0
	162	48	-19.7308	0
	162	49	-18.5142	0
	163	42	30.206	1
	163	44	19.3842	0
	163	45	6.78524	0
	163	46	-4.21938	0
	163	48	-9.58949	0
	164	41	30.2934	0
	164	42	42.7742	1
	164	43	43.0275	1
	164	45	-35.3531	0
	164	46	-52.4562	1
	164	47	-4.48436	0
	164	48	-14.1154	0
	164	49	20.4175	0
	164	50	20.5973	0
	165	42	36.3745	0
	165	43	44.1156	1
	165	45	-17.0816	0
	165	46	-35.5406	0
	165	47	18.8119	0
	165	49	14.026	0
	165	50	7.5275	0
	165	51	14.0572	0
	166	41	5.231	0
	166	42	10.9261	0
	166	43	18.5891	0
	166	44	-40.5688	1
	166	46	-50.1736	1
	166	47	-3.4435	0
	166	48	-12.5301	0
	166	50	17.3645	0
	167	42	-14.7224	0
	167	43	-16.8074	0
	167	44	-46.5144	1
	167	45	-39.7885	1
	167	46	-27.3564	0
	167	47	-10.4069	0
	167	48	-0.658023	0
	167	49	2.68856	0
	167	50	4.27687	0
	168	42	-16.0741	0
	168	43	-35.4547	0
	168	44	-68.6398	1
	168	45	-76.1199	1
	168	46	-52.5239	1
	168	47	-30.243	0
	168	48	3.02153	0
	169	44	-45.5801	0
	169	45	-33.4259	0
	169	48	13.6443	0
	170	42	-32.4921	0
	170	43	-44.1886	0
	170	44	-2.66738	0
	170	45	-5.46924	0
	171	43	-58.9104	1
	172	42	19.6124	0
	173	42	10.5421	0
	173	43	10.5421	0

## Sheet: Fig.1f
Fig.1f
	lon	lat	RDFPA	significant
	147	39	7.80348	0
	147	40	17.8706	0
	148	39	-0.850326	0
	148	40	18.0726	0
	149	39	-5.60892	0
	149	40	13.2545	0
	150	39	-6.54985	0
	150	40	3.44823	0
	150	41	19.7464	0
	151	39	2.56758	0
	151	40	4.74423	0
	151	41	19.8679	0
	151	42	-8.01453	0
	152	40	38.9701	0
	152	41	40.2032	1
	152	42	18.3203	0
	153	39	36.1421	1
	153	40	52.5707	1
	153	41	37.8972	1
	153	42	39.939	1
	153	43	15.3235	0
	154	39	127.896	1
	154	40	145.651	1
	154	41	37.0007	1
	154	42	38.5329	1
	154	43	20.2091	0
	155	39	127.46	1
	155	40	141.105	1
	155	41	19.1246	0
	155	42	9.14941	0
	155	43	-10.0311	1
	155	44	2.77833	1
	156	39	126.906	1
	156	40	130.711	1
	156	41	25.3778	1
	156	42	-7.70159	0
	156	43	-12.3843	1
	156	44	-17.8546	1
	156	45	-1.02321	1
	157	40	36.4446	1
	157	41	22.7115	1
	157	42	-5.01208	1
	157	43	-7.62938	1
	157	44	-2.22977	1
	157	45	14.0705	0
	158	39	13.6357	0
	158	40	10.1302	0
	158	41	7.82551	1
	158	42	-5.55258	0
	158	43	0.894349	0
	158	44	0.866493	0
	158	45	15.5004	0
	159	39	-1.82334	0
	159	40	7.25941	0
	159	41	-11.7595	0
	159	42	4.18773	0
	159	43	1.69102	0
	159	44	29.1802	1
	159	45	33.5221	1
	160	40	-23.5553	1
	160	41	-39.8827	1
	160	42	-7.29325	0
	160	43	-2.70467	1
	160	44	22.724	1
	160	45	23.2344	1
	161	40	2.25751	0
	161	41	-3.00153	1
	161	42	11.9834	1
	161	43	-0.573753	0
	161	44	24.8071	1
	161	45	25.0882	1
	162	40	9.95951	0
	162	41	2.04831	1
	162	42	-3.64306	1
	162	43	-22.8845	1
	162	44	12.7877	0
	162	45	27.1442	0
	163	40	25.0305	0
	163	41	4.73449	0
	163	42	-8.67908	0
	163	43	-42.9448	1
	163	45	14.9567	0
	164	42	-28.5395	0
	164	43	-56.0296	1
	165	40	20.793	0
	165	41	16.6568	0
	165	42	7.69715	0
	165	43	-6.79521	0
	165	46	-15.1175	0
	165	47	-15.1175	0
	166	39	19.1297	0
	166	41	49.7077	1
	166	42	37.7286	0
	166	43	1.2585	0
	166	47	-15.1175	0
	167	40	43.5546	0
	167	41	66.4801	1
	167	42	73.8023	1
	167	43	14.3005	0
	167	44	6.85874	0
	168	41	55.2228	1
	168	42	65.1669	1
	169	43	-8.99208	0
	170	39	-49.3481	1
	170	43	-8.15797	0
	171	39	-25.253	0
	171	40	-21.2102	0
	171	41	-5.3636	0
	172	39	13.1734	0
	172	40	16.2833	0
	172	41	-2.60135	0
	172	43	22.1315	0
	173	39	25.1275	0
	173	40	33.5475	0
	173	43	22.1315	0
	174	39	-14.0268	0
	174	40	-13.5439	0
	174	41	2.28428	0
	175	39	-21.9079	0
	175	40	-31.2018	0
	175	41	1.17007	0
	175	42	8.17454	0
	176	40	-27.3477	0
	176	41	8.46122	0
	176	42	7.33331	0
	176	44	7.9804	0
	177	41	7.59799	0
	178	38	-5.39944	0
	178	39	-5.39944	0
	178	41	3.23985	0
	178	42	3.23985	0
	179	39	12.3456	0
	179	41	-20.4287	0
	179	42	-20.4287	0
	180	38	0.0882054	0
	180	39	0.0882054	0
	180	41	-6.22048	0
	180	42	3.80929	0
	180	44	7.39362	0
	181	39	16.3077	0
	181	41	-6.57306	0
	181	42	2.07913	0
	181	43	26.8959	0
	182	39	16.5649	0
	182	40	13.9791	0
	182	41	44.3649	1
	182	42	27.7585	0
	182	43	17.0012	0
	182	44	-6.38983	0
	183	39	46.7779	1
	183	40	39.2658	1
	183	41	39.3817	1
	183	42	13.2746	0
	183	44	-7.09487	0
	184	39	49.795	1
	184	40	39.5551	1
	184	41	46.3232	1
	184	42	21.4927	0
	184	44	-26.7137	1
	185	38	33.9015	1
	185	39	31.8737	1
	185	40	16.9768	1
	185	41	13.1747	1
	185	42	15.2024	0
	185	44	7.87587	0
	186	39	6.74106	0
	186	40	-21.0966	1
	186	41	-12.5037	1
	186	42	-2.61131	0
	186	44	-11.9867	1
	187	39	-29.351	0
	187	40	-38.5417	1
	187	41	-44.565	1
	187	44	-12.601	0
	188	38	-20.2264	0
	188	39	-35.6497	0
	188	40	-30.008	1
	188	41	-40.6278	1
	188	42	-27.8841	0
	188	44	-10.7291	0
	189	38	-30.6695	0
	189	39	-28.9426	0
	189	40	8.58762	0
	189	41	-5.50774	0
	189	42	-4.84899	0
	189	43	2.00766	0
	189	44	15.3183	0
	190	38	-35.1175	1
	190	39	-25.7265	1
	190	40	9.78344	0
	190	41	25.6842	0
	190	42	27.4312	0
	190	43	31.9064	1
	190	44	27.0989	1
	191	39	-17.9132	1
	191	41	0.924348	0
	191	42	3.43939	0
	191	43	25.5576	1
	192	41	-23.0944	0
	192	42	0.852453	0
	193	39	-27.7079	0
	193	40	-49.7218	1
	193	41	-16.8563	0
	193	42	7.72546	0
	193	43	24.6592	1
	194	40	-13.2441	0
	194	41	18.0636	1
	194	42	38.7554	1
	195	41	20.6535	1
	200	45	6.97156	0
	201	42	11.4065	0
	201	43	4.13018	0
	201	44	10.8837	0
	201	45	6.97156	0
	202	43	-3.50252	0
	203	43	-16.9664	0
	203	44	-16.9664	0

## Sheet: Fig.2a
Fig.2a
	RDFPA	Mackerel	Sardine	Squid	Saury			Mackerel	Sardine	Squid	Saury			t-tests between the observed and 1,000 simulated values	Mackerel	Sardine	Squid	Saury
	Observed	-13.6158	-3.95559	64.0396	-43.2015		FRAD	-15.9117	-10.0312	72.1832	-43.5464			df	999	999	999	999
	Simulated	1.79286	-8.20632	-0.439625	-10.1896			-17.041	-6.25226	76.5439	-34.6386			p value	3.8674e-20	0.1655	1.7017e-161	8.0424e-10
		0.915166	0.786245	0.163067	-1.33674			-17.7966	-10.6121	72.4665	-36.1661			tstat	-9.4	-1.38	32.9	-6.2
		2.473	-0.216605	1.57933	-7.19171			-15.0949	-7.96214	69.4314	-30.5422			ci	[-19.9,-13.0]	[-9.9,1.7]	[59.3,66.9]	[-54.9,-28.5]
		2.94034	-0.296378	1.4896	-12.2871			-19.4129	-3.40354	78.931	-43.2046
		4.6122	-5.86239	0.227984	0.287334			-18.8809	-6.45346	75.2001	-34.9547
		3.69925	-0.998648	2.77105	14.9761			-17.6498	-6.79646	80.6968	-29.0644
		4.64494	2.35275	0.613238	-2.61235			-16.1454	-3.22377	76.316	-53.5213
		-1.2004	0.623366	-1.11328	-8.58024			-16.3037	-10.8129	75.3681	-27.0854
		1.84237	2.08209	-1.16379	5.75898			-11.8025	-6.35253	70.4019	-29.0799
		3.60394	3.68934	2.1975	-1.49531			-18.6051	-11.8712	72.8928	-49.4689
		1.08355	4.86956	1.01636	4.52898			-17.2053	-13.6396	68.8112	-39.2336
		3.07334	1.42509	1.60957	-10.7693			-17.0028	-10.7133	76.0048	-46.3564
		5.38624	-1.85694	-1.53366	-4.65405			-13.8165	-8.97404	65.9722	-48.6753
		3.42563	3.34299	0.0737981	-4.94577			-17.1195	-6.03913	69.9304	-38.274
		2.49967	0.250853	1.9225	2.26192			-15.9984	-7.95491	74.0838	-33.6419
		2.01447	1.99063	0.710561	1.95578			-15.176	-10.8275	69.8252	-36.0891
		0.53241	-1.97902	-0.139584	-2.17329			-17.1512	-10.8618	75.8564	-46.5048
		3.86712	8.66218	1.56786	-2.29207			-15.5097	-7.03934	66.8832	-50.1747
		1.13417	-6.6455	-2.28541	4.21855			-18.9382	-8.00121	77.6201	-33.6756
		3.4689	1.16869	1.46689	5.27224			-18.8093	-7.87233	77.749	-33.5467
		3.87901	2.40274	-1.38176	2.00054			-18.4015	-11.3524	68.5757	-37.412
		1.70001	-6.57874	-2.9129	0.669297			-19.6684	-8.82703	68.5538	-40.1075
		3.58527	2.31761	1.15476	-1.18792			-20.6072	-1.58241	69.5885	-36.6307
		-0.0396737	-3.44564	-0.00882577	2.97648			-13.4735	-11.3532	71.1575	-27.0876
		5.69929	4.47257	0.130588	2.74456			-15.2907	-10.3592	76.7354	-37.172
		5.42818	-0.582279	-0.480069	5.05501			-16.5491	-7.69992	77.3595	-35.5749
		1.33192	2.78784	-1.47315	-6.06846			-17.0796	-8.47916	67.1897	-47.0211
		2.09034	-0.245808	4.18787	4.60165			-19.2969	-9.87824	71.288	-35.8697
		3.72653	1.79913	-0.670199	2.07965			-23.468	-8.06332	63.6637	-50.3436
		-1.62388	3.99269	1.85317	15.9383			-16.9563	-13.6821	71.6012	-42.0529
		3.55759	0.337946	1.61099	1.94206			-15.3377	-5.1279	71.6785	-40.5233
		5.79221	-2.71081	0.196836	-2.64295			-17.0541	-5.9737	69.9959	-38.2086
		3.07976	-4.78659	3.72835	3.58161			-15.1761	-8.12403	71.1232	-51.9052
		2.72492	-1.57278	0.815892	-5.60655			-17.2595	-6.17915	69.7904	-38.414
		3.554	-1.38094	-0.501764	0.608591			-13.0314	-6.85092	69.8221	-56.5217
		4.1428	3.44674	0.657819	-14.9535			-16.8588	-9.58065	70.9372	-28.0547
		3.94132	0.759224	2.28538	-2.42587			-17.9745	-6.05268	69.9798	-33.8873
		4.09025	-0.334419	1.30503	0.831344			-16.0577	-8.11201	76.4168	-31.0215
		4.28023	-2.75039	1.81503	1.54214			-17.3355	0.126807	72.1868	-39.1756
		0.0710005	1.50055	1.00158	1.69561			-16.7241	-8.81918	73.2712	-44.6374
		5.07468	-0.718774	-1.09828	7.40368			-20.2831	-10.7925	74.5265	-46.5918
		-0.556789	0.613498	-0.104566	0.115032			-15.0576	-10.7092	69.9436	-35.9707
		3.28667	-3.29878	2.79129	5.17392			-21.6046	-9.81693	71.5354	-34.7453
		3.45832	-0.802452	-1.78051	-6.94048			-19.4167	-11.5287	76.3044	-41.8419
		2.25282	5.20551	-0.725057	6.04117			-17.136	-6.05558	69.914	-38.2904
		4.9831	-6.81572	1.71932	2.1946			-17.5878	-6.73446	80.7588	-29.0024
		4.9784	-0.358855	5.29643	6.27408			-15.7799	-4.78406	66.1374	-33.4
		2.46516	2.67468	-0.395708	-6.55885			-15.1902	-8.0574	69.3362	-30.6375
		6.46215	0.683618	1.20718	-28.5083			-19.6071	-3.5978	78.7367	-43.3989
		1.29161	-1.47592	-3.06052	3.9317			-19.0179	-6.5905	75.063	-35.0917
		0.353094	-6.84142	-0.0955154	-9.39083			-16.9323	-4.98201	75.9521	-32.1333
		0.385948	-1.82179	1.72728	5.88805			-14.6862	-11.8005	68.0952	-54.9226
		3.08653	-1.85532	2.1218	0.212223			-14.527	-11.6413	68.2544	-54.7634
		4.69843	-0.325385	2.49247	6.14427			-12.7252	-12.5366	73.9194	-50.2818
		5.63397	-2.77457	-4.28778	-6.35943			-20.9887	-13.7973	76.9689	-40.1452
		3.90718	0.482552	2.42844	-0.280692			-15.3177	-10.6163	72.1038	-35.8755
		2.59716	-0.511583	-1.88201	-8.557			-15.5503	-9.12404	75.4481	-43.9684
		3.20781	2.67377	-2.17187	4.6731			-18.6826	-7.74561	77.8757	-33.42
		0.95207	0.30399	3.5979	7.04063			-19.3201	-3.3108	79.0237	-43.1119
		4.42229	1.52471	2.51188	-5.30963			-17.1565	-8.55614	67.1128	-47.0981
		3.19276	-1.90611	1.19717	-1.64491			-22.4954	-12.2936	74.458	-32.2158
		0.306208	-1.95208	-1.51394	1.2551			-17.6265	-4.1063	71.6322	-44.571
		2.42718	-3.0563	1.88112	-9.07464			-17.4102	-9.99854	70.4082	-47.2846
		3.49006	0.357711	0.944361	-4.33419			-17.8827	-13.5672	69.7273	-46.8909
		1.20932	-0.661951	0.321544	7.60597			-17.9486	-13.6331	69.6613	-46.9568
		3.68546	-4.75639	1.5425	-3.18829			-17.078	-13.5123	68.9385	-39.1063
		2.53929	0.159501	1.52009	1.14375			-16.6759	-6.39319	67.1381	-46.4804
		4.8359	-4.7431	0.400155	10.2918			-16.9704	-5.0202	75.9139	-32.1715
		1.88103	-7.31227	3.29395	6.59339			-16.0986	-10.2181	71.9963	-43.7333
		2.98271	-0.221957	1.2887	-5.79571			-17.2993	-8.69888	66.97	-47.2408
		2.60956	-3.64098	1.88497	-10.5142			-17.9143	-11.4824	70.3601	-42.7984
		5.12236	-1.06753	1.24495	-9.50734			-18.4086	-12.043	75.4638	-47.4179
		2.41413	-1.56303	3.47977	0.17368			-15.6206	-4.62476	66.2967	-33.2407
		2.47863	1.83177	-2.00392	0.0838202			-22.1574	-11.9556	74.7959	-31.8778
		2.7688	-1.85477	0.436268	3.64299			-22.4197	-5.79992	76.7871	-38.9666
		1.5039	-0.368378	-0.461451	15.5172			-15.8933	-15.2208	72.8381	-44.7304
		2.41019	-0.511053	0.964848	-3.76437			-13.459	-10.9484	77.6584	-53.621
		3.77014	-2.07612	0.648676	2.76112			-22.2306	-12.0288	74.7228	-31.951
		1.60583	-2.27405	1.72294	6.96827			-20.0039	-12.0976	68.3937	-42.6289
		5.68105	-2.96484	1.48685	-4.28472			-18.434	-4.97097	72.4826	-41.8807
		4.01881	-3.27067	-0.305286	5.91474			-15.4746	-11.4409	67.0774	-33.1882
		0.768835	3.8566	-0.56083	-11.5942			-13.6255	-11.1149	77.4919	-53.7875
		1.09209	3.76408	-1.46684	1.25445			-15.2098	-8.07703	69.3166	-30.6571
		4.08793	-2.4297	-0.470645	-3.1194			-18.6778	-8.2547	76.201	-27.6022
		3.68071	4.38207	2.53988	2.04945			-15.4297	-5.21985	71.5865	-40.6153
		4.09085	0.212543	1.28896	1.50938			-15.7975	-10.193	69.5626	-51.8389
		1.98626	3.70111	-1.07273	3.50883			-18.543	-12.1774	75.3294	-47.5523
		2.57034	-1.10971	-2.30329	-1.72067			-15.5644	-9.13816	75.434	-43.9825
		2.37508	0.66999	3.53494	-7.99465			-13.3794	-11.2592	71.2516	-26.9936
		2.32364	2.48971	1.09653	-0.586394			-17.3791	-9.96743	70.4393	-47.2534
		4.79549	-7.40079	2.10655	16.403			-21.491	-8.09846	67.7884	-38.4401
		3.95604	-1.58866	3.92996	-16.7668			-18.1231	-9.41957	71.3399	-34.3495
		2.08086	-3.28046	2.99335	-6.20198			-17.9291	-5.72285	75.5859	-41.0606
		3.44137	-1.64759	3.20534	-4.47569			-16.5825	-9.30428	71.2136	-27.7783
		3.51525	-0.617652	5.49953	2.83163			-20.7865	-11.9374	68.9471	-38.9024
		1.56669	-0.351572	0.839759	-0.0668805			-21.5297	-9.742	71.6103	-34.6704
		4.04516	4.71372	2.27906	2.89365			-18.0962	-8.35976	71.1973	-29.2996
		4.00764	-3.41584	0.986683	-16.5207			-12.4702	-4.32486	64.6374	-36.4852
		2.20523	0.34047	2.00728	0.385032			-13.7781	-9.61345	70.1604	-43.3959
		3.17242	-2.51984	0.333664	-14.9852			-15.7971	-5.08137	67.2775	-37.4931
		2.74284	5.22087	1.9774	12.4889			-16.5165	-7.66741	77.392	-35.5424
		2.89722	-0.0887947	-0.766422	-0.569478			-16.8712	-14.7666	72.3134	-48.5928
		2.14587	-1.35737	3.97609	-4.50432			-16.5041	-6.0098	70.9955	-27.7911
		3.37521	-7.61753	2.95431	-8.94333			-18.4647	-12.099	75.4077	-47.474
		4.717	-2.39959	-0.876905	3.77034			-17.9046	-8.1681	71.3889	-29.108
		1.85962	3.35623	-2.48928	6.13299			-15.4043	-6.99653	68.574	-44.9765
		0.0221441	-1.35713	-1.76657	-3.68155			-15.5728	-7.16501	68.4055	-45.1449
		1.86237	-0.564698	3.20749	0.508533			-18.7262	-11.9922	72.7718	-49.5899
		3.93967	1.78002	-1.11353	9.1547			-16.9467	-4.99646	75.9377	-32.1477
		3.96149	-1.34912	0.454649	-4.02475			-18.6462	-5.45489	70.0252	-33.6842
		2.55706	-2.61893	-0.753668	-4.37655			-16.4274	-11.0246	68.7725	-49.8486
		-1.54595	-1.78326	2.75724	2.0707			-16.7472	-11.6388	74.166	-44.0326
		2.77717	-2.43685	0.995565	-13.6843			-20.7183	-11.8692	69.0152	-38.8342
		0.714861	-0.296305	2.68882	-6.5127			-18.0972	-5.89092	75.4178	-41.2286
		6.70701	-2.66462	0.699816	-7.40391			-18.1308	-6.20894	69.8235	-34.0436
		0.799137	2.16875	0.394423	1.12166			-18.4902	-12.1245	75.3822	-47.4995
		3.97854	-0.313815	1.46927	2.5135			-20.7175	-1.69267	69.4783	-36.741
		3.57748	2.3031	0.85147	-8.50807			-15.0724	-10.724	69.9288	-35.9855
		2.79316	5.22678	-0.356808	-2.42478			-16.2356	-9.00514	74.7204	-57.1506
		6.2002	-3.0638	1.13197	-4.32598			-17.0459	-10.7564	75.9617	-46.3995
		3.81625	-2.51595	0.94599	4.5748			-18.7114	-5.52001	69.9601	-33.7494
		1.52996	-4.4085	4.50675	-7.77777			-13.3208	-11.2005	71.3103	-26.9349
		1.94012	-0.565754	0.237544	-1.56653			-19.4842	-3.47488	78.8596	-43.276
		4.96187	5.38948	2.77885	3.27418			-18.0062	-8.26971	71.2873	-29.2096
		2.39538	2.89353	-1.08452	7.38441			-16.2205	-3.29892	76.2409	-53.5965
		2.17837	-0.262117	3.824	-10.4057			-13.4735	-10.9629	77.6438	-53.6356
		1.82297	-3.38979	3.44238	-8.13392			-17.7091	-10.5246	72.5541	-36.0786
		7.10753	-1.1912	1.22156	-1.90876			-21.0937	-13.9023	76.8639	-40.2502
		1.23775	1.40282	4.23482	4.79297			-15.2591	-5.04933	71.7571	-40.4448
		-0.0530185	5.55638	3.14802	2.85841			-15.7255	-4.72961	66.1918	-33.3455
		4.33068	-0.281418	2.21541	-3.52171			-18.135	-5.9288	75.3799	-41.2665
		3.31221	3.81408	1.68699	1.36581			-16.2607	-5.59077	70.4565	-28.1029
		2.94248	-2.78574	2.0848	5.74777			-15.2464	-11.8699	72.8535	-37.802
		3.11428	-4.02993	2.78061	6.06822			-18.4906	-13.3669	75.5686	-49.1176
		5.20372	2.22962	-1.98464	-0.907599			-18.0864	-6.16463	69.8678	-33.9992
		-1.05611	-3.55024	1.16941	-5.63468			-15.6945	-4.9788	67.3801	-37.3906
		2.88938	0.219877	2.95948	-5.15851			-13.8989	-9.05647	65.8898	-48.7578
		1.93727	-1.85924	0.0380764	7.95516			-16.1028	-8.51213	74.7384	-43.6877
		2.52001	-2.58116	-0.355958	7.4754			-13.8664	-9.02388	65.9224	-48.7252
		2.02566	-1.69126	-1.99319	2.45381			-16.7238	-11.6154	74.1894	-44.0092
		6.19891	-0.142692	-0.797393	2.93769			-19.4633	-9.77527	73.4323	-24.2195
		4.62313	1.07671	2.93433	-0.44768			-15.4216	-12.0451	72.6783	-37.9772
		4.00976	1.26185	1.41673	2.44366			-16.7354	-9.45717	71.0607	-27.9312
		3.46504	0.539287	-1.22632	-1.82318			-17.0302	-14.9257	72.1543	-48.7519
		2.93618	-2.23045	0.521827	-1.42438			-16.883	-14.7785	72.3016	-48.6046
		7.25003	0.596121	1.18374	0.155573			-19.255	-9.8364	71.3298	-35.8279
		2.90041	1.22	-1.57592	17.1624			-18.0293	-8.2928	71.2642	-29.2327
		0.868907	-2.72526	-0.157134	2.7571			-16.0583	-8.01481	74.0239	-33.7018
		2.33773	0.686918	2.25353	1.88851			-17.3651	0.0971343	72.1572	-39.2053
		-0.0456296	2.97267	1.8	5.12481			-18.2334	-9.52982	71.2296	-34.4597
		2.06668	-2.88866	0.360839	-9.69966			-18.111	-5.90475	75.404	-41.2425
		3.63663	0.27035	3.84146	-7.01132			-18.2273	-11.1783	68.7499	-37.2378
		3.54291	-3.21801	1.1689	-6.57358			-17.3168	-9.9051	70.5016	-47.1911
		1.23456	-1.24355	-1.80413	-7.53813			-18.4197	-4.9566	72.497	-41.8663
		2.88903	-1.85707	0.0516731	3.15662			-18.3066	-11.2576	68.6706	-37.3171
		4.70405	-1.00323	2.27324	4.37202			-18.6242	-5.43289	70.0472	-33.6622
		2.19357	-1.04741	-1.07028	13.1051			-17.367	0.0952969	72.1553	-39.2071
		3.19818	-2.54826	0.709778	-3.61944			-23.4449	-8.04016	63.6869	-50.3204
		3.36026	-2.68944	-0.273077	-6.76907			-15.3577	-12.9646	75.445	-30.8643
		1.5589	0.644413	-0.637693	-10.1094			-20.6268	-11.7776	69.1068	-38.7426
		-0.350506	0.859531	-2.34852	2.83619			-16.9936	-13.7195	71.5638	-42.0903
		4.03946	1.29742	2.24127	0.298865			-16.9347	-14.8302	72.2498	-48.6563
		2.64835	0.871419	2.32065	-4.04065			-19.4077	-11.7665	73.4713	-41.3487
		3.66506	-4.37644	0.286442	4.38174			-23.3778	-7.97306	63.754	-50.2533
		2.37186	-1.21424	5.42019	-14.6597			-20.0191	-10.5285	74.7905	-46.3278
		3.6232	0.759089	0.120192	3.47654			-18.2887	-11.2397	68.6884	-37.2992
		6.87698	2.01454	3.50924	-6.86025			-16.566	-11.4577	74.3471	-43.8514
		2.27732	0.0182441	3.20757	7.92714			-18.9655	-8.13813	68.2141	-38.462
		1.82543	-0.156911	-0.198593	-2.40443			-16.2045	-3.28289	76.2569	-53.5804
		2.89791	0.300714	1.60598	-2.23385			-19.0208	-8.19341	68.1588	-38.5172
		3.88353	2.20815	-2.3574	5.86868			-15.4557	-9.02946	75.5427	-43.8738
		0.991953	0.610895	-0.0879645	2.90115			-15.2198	-10.2883	76.8063	-37.1011
		1.97887	-0.848439	-2.5265	-12.0984			-20.2559	-12.3495	68.1417	-42.8809
		2.28461	1.96459	-3.55513	6.46465			-11.5518	-6.10182	70.6527	-28.8292
		6.14563	-1.10137	2.20898	-1.08204			-17.4655	-0.00325975	72.0568	-39.3057
		2.085	0.437694	-1.78932	11.5293			-16.8076	-11.6992	74.1055	-44.093
		4.34945	4.04965	3.59468	-4.79854			-18.9319	-6.50444	75.1491	-35.0057
		0.976297	5.76694	-0.694097	-3.74567			-14.6595	-11.7737	68.1219	-54.8958
		0.145143	-0.013963	3.50383	-9.5425			-15.1898	-10.8413	69.8114	-36.1029
		1.3796	4.47636	3.92067	-5.17542			-15.8151	-7.34474	66.5778	-50.4801
		5.73307	1.91478	2.31896	3.39965			-16.818	-4.42821	73.7363	-48.9199
		4.97951	-0.0184582	2.76569	-3.14919			-15.4248	-13.0317	75.3779	-30.9314
		2.51145	7.3074	-0.407616	1.67714			-16.7276	-9.44943	71.0685	-27.9235
		1.61496	-2.99499	0.427853	5.5607			-18.4648	-8.04178	76.4139	-27.3893
		3.31302	-0.279765	-0.607785	-5.92977			-12.7098	-4.56447	64.3978	-36.7248
		0.128995	0.186047	-2.62777	-12.8083			-19.0613	-8.23398	68.1183	-38.5578
		4.72039	2.53401	2.11936	-7.70291			-19.4329	-11.7917	73.4461	-41.3739
		-0.80554	-0.983212	-1.15122	-0.877256			-18.8936	-8.06628	68.286	-38.3901
		-0.00926741	-0.0049443	-2.01856	-12.3254			-13.8343	-9.66967	70.1042	-43.4521
		4.89474	0.765555	5.58808	13.2179			-13.5351	-11.0245	77.5823	-53.6971
		0.350034	-0.883956	0.150907	-0.019211			-15.3518	-11.9753	72.7481	-37.9074
		3.55406	-3.1829	2.29074	-16.5651			-15.8872	-13.4832	73.0509	-45.2271
		-0.291016	6.75694	0.0287786	2.46553			-20.2308	-12.3244	68.1668	-42.8558
		2.77594	3.24831	-2.84583	1.3129			-17.9772	-5.77096	75.5378	-41.1087
		1.36639	-1.66876	-0.22205	3.5197			-17.0058	-10.7164	76.0018	-46.3594
		0.244824	1.96024	-1.63096	-9.24885			-16.5205	-11.4122	74.3926	-43.8059
		6.07139	0.966232	-1.8016	0.701527			-13.127	-11.0411	73.2875	-52.9276
		4.3099	-0.802151	1.37205	8.36813			-15.0857	-8.03368	71.2135	-51.8149
		2.36699	1.12744	4.86116	2.47744			-17.475	-3.95477	71.7838	-44.4195
		1.2908	-1.8388	-1.63537	-1.25834			-15.0197	-7.8869	69.5067	-30.467
		0.224982	0.529191	3.49022	-9.13743			-19.4074	-11.7663	73.4715	-41.3484
		0.78631	0.225221	3.0199	-2.37855			-16.5185	-7.66935	77.3901	-35.5444
		1.55249	2.17492	-1.69033	-3.69869			-18.38	-9.67642	71.083	-34.6063
		4.27958	0.647089	1.44451	9.35496			-15.2585	-12.8654	75.5442	-30.7651
		2.43929	3.1601	-0.20387	5.43484			-16.6593	-4.26953	73.895	-48.7612
		-1.87254	-0.353532	-0.390679	5.54807			-20.2182	-10.7276	74.5914	-46.5269
		4.68779	-2.82319	-2.44606	0.378282			-16.0953	-8.14958	76.3792	-31.0591
		5.22165	3.79339	-0.513007	-11.4412			-13.763	-9.59838	70.1755	-43.3808
		3.09134	1.22348	0.164692	-3.98501			-20.1727	-12.2664	68.2249	-42.7977
		1.80951	-0.463867	-0.67483	-16.1915			-18.1083	-13.7928	69.5017	-47.1165
		2.63112	-0.990668	0.351812	1.51854			-18.5241	-12.1584	75.3483	-47.5333
		4.86297	-0.32346	-1.25772	0.843133			-15.4789	-13.0857	75.3239	-30.9854
		1.86106	-3.78337	1.43056	-3.57825			-17.4866	-6.63329	80.86	-28.9013
		3.3077	4.3725	1.01346	-4.64846			-18.4581	-8.03501	76.4207	-27.3825
		2.65461	1.8004	2.24128	-1.20977			-13.0778	-10.992	73.3367	-52.8784
		1.16631	-5.22091	3.26776	2.52682			-13.5007	-11.3804	71.1304	-27.1148
		2.42244	-0.774605	1.20962	-4.24729			-21.6082	-8.21566	67.6712	-38.5573
		3.26233	0.596746	0.760653	0.751371			-20.7805	-11.9314	68.953	-38.8964
		0.891198	1.49267	1.72361	1.51853			-11.6324	-6.18246	70.572	-28.9099
		3.60953	-0.58436	0.628324	6.98429			-18.1532	-9.44082	73.1907	-48.793
		3.23506	-1.42452	-1.71272	11.4051			-14.5839	-3.18325	63.8401	-50.3055
		1.29352	-0.640264	-1.72283	-8.88179			-16.7892	-14.6847	72.3954	-48.5108
		1.43775	-2.67635	-3.46401	-4.21329			-18.5964	-13.4726	75.4628	-49.2234
		2.0693	6.9911	4.53743	-1.37848			-15.6099	-10.0055	69.7501	-51.6513
		0.899688	0.51775	0.0332632	-8.09547			-16.6295	-14.5249	72.5551	-48.3511
		1.8315	2.30559	3.72073	2.98783			-14.6756	-11.7899	68.1058	-54.912
		2.66273	1.94638	4.43757	1.54776			-17.706	-10.5215	72.5571	-36.0755
		3.73489	-1.68306	-1.40324	2.65165			-16.5386	-7.68945	77.37	-35.5645
		0.719258	-1.23187	3.10513	-2.99337			-15.0983	-10.7499	69.9029	-36.0114
		0.112111	-3.49279	1.20139	-3.10089			-15.7733	-10.1689	69.5868	-51.8147
		1.34986	-1.00137	0.761061	-0.280788			-16.2282	-8.99777	74.7278	-57.1433
		1.6236	-0.524307	0.990109	-1.8986			-18.6219	-7.68494	77.9364	-33.3593
		2.57935	0.807005	0.0175258	-5.14893			-16.3138	-5.64394	70.4033	-28.1561
		2.93481	-1.777	4.39414	1.21552			-16.0898	-8.04635	73.9924	-33.7334
		1.4603	4.75518	4.89504	4.75143			-17.3708	-9.95916	70.4476	-47.2452
		1.78772	-2.05419	1.44504	4.94454			-12.9766	-6.7961	69.877	-56.4669
		0.0118019	-3.16516	2.02089	1.03844			-14.8864	-7.83439	71.4128	-51.6156
		2.41512	-1.09544	0.295792	-16.7801			-16.1659	-8.57528	74.6752	-43.7508
		4.78905	-0.0254291	-0.208208	2.0962			-15.256	-11.2224	67.2959	-32.9696
		2.86858	-0.71833	-0.911437	4.8724			-16.1635	-10.7607	69.0364	-49.5848
		3.13992	-0.516513	0.370122	-9.29242			-15.0695	-7.93673	69.4568	-30.5168
		3.07395	-1.81984	-1.30382	3.76126			-15.669	-9.54132	69.3145	-41.4189
		1.60299	-0.539758	1.20367	12.0559			-17.4377	-11.8344	73.3402	-37.5716
		3.57905	-0.147732	1.78296	-0.526537			-19.7201	-8.87874	68.5021	-40.1592
		4.24803	3.44252	1.22239	-9.12518			-19.5174	-9.82937	73.3782	-24.2736
		3.66527	-2.42468	2.48676	-9.10148			-11.6666	-6.21669	70.5378	-28.9441
		4.77562	-5.36524	-0.602299	-3.20081			-15.6917	-10.0873	69.6683	-51.7331
		3.50963	-0.759539	0.812504	-3.15196			-19.2437	-11.3558	76.4773	-41.669
		2.00212	2.11511	-0.990129	-2.40482			-17.2242	-6.14381	69.8258	-38.3787
		1.94506	-3.17532	1.02559	-5.70251			-15.172	-10.2404	76.8542	-37.0532
		2.44614	-4.63735	3.59561	7.34734			-11.6243	-6.17438	70.5801	-28.9018
		2.36487	-2.69757	5.44537	1.0854			-15.2298	-10.5284	72.1917	-35.7876
		3.24621	0.494563	0.363837	-3.33665			-18.0081	-8.27163	71.2854	-29.2115
		3.55245	3.68072	-3.32259	-1.68513			-18.4814	-11.7475	73.0166	-49.3452
		5.80044	-5.00152	-0.378796	0.968933			-19.4808	-3.47149	78.863	-43.2726
		5.12191	-0.895719	0.114157	4.95377			-17.6075	-6.75423	80.739	-29.0222
		4.60492	-5.35763	-1.05591	-4.60924			-21.579	-9.79129	71.561	-34.7197
		0.552457	-0.195541	1.04679	12.5888			-13.2019	-11.1161	73.2125	-53.0026
		0.469857	4.27773	-0.329835	6.27686			-12.6101	-12.4214	74.0345	-50.1666
		3.10868	0.985112	4.1497	8.83966			-18.3464	-7.9233	76.5324	-27.2708
		1.77295	4.22188	0.454139	-10.9658			-16.0398	-8.09407	76.4347	-31.0036
		3.3963	-4.05142	0.984948	4.34285			-17.4475	0.0147985	72.0748	-39.2876
		2.72432	8.24769	2.42383	-3.29033			-21.1433	-13.9519	76.8143	-40.2998
		-0.660121	3.38113	-2.0582	6.85366			-14.7421	-3.34147	63.6819	-50.4637
		0.366952	0.562577	3.11717	-5.5136			-13.0233	-10.9375	73.3912	-52.8239
		2.97562	2.96975	-0.896474	-3.11544			-17.2105	-10.921	75.7971	-46.5641
		3.83391	3.28446	-0.025344	-6.23132			-17.4471	-3.92684	71.8117	-44.3916
		1.10724	2.02099	0.0189078	-7.3102			-17.0662	-13.792	71.4913	-42.1629
		4.05214	4.27258	0.97765	-3.63082			-17.6776	-6.82434	80.6689	-29.0923
		6.50846	5.40813	2.45509	-7.89258			-20.2496	-10.759	74.56	-46.5583
		4.49928	-0.0353958	1.98633	1.52487			-16.8648	-6.07605	76.7201	-34.4624
		2.17026	-0.131986	-0.186187	4.42441			-15.2313	-5.02149	71.7849	-40.4169
		0.839992	-0.59755	-2.42017	-0.272923			-17.1464	-8.54597	67.1229	-47.0879
		0.865347	3.97426	-4.26411	11.7007			-16.1025	-3.18087	76.3589	-53.4784
		4.52999	0.174507	2.20588	2.23115			-23.5266	-12.0402	68.0021	-58.2563
		2.05447	1.98207	4.57827	-8.68902			-16.5776	-8.67273	73.4177	-44.4909
		1.16873	3.31801	0.262783	1.00791			-19.4579	-9.76986	73.4377	-24.2141
		5.2933	3.10106	-1.13593	-5.83728			-15.401	-6.23546	72.9623	-42.8832
		4.0354	-0.651139	3.34061	-3.84235			-17.9027	-11.4708	70.3716	-42.7869
		3.93784	-2.18739	3.02249	-8.91734			-14.8824	-7.74965	69.6439	-30.3297
		3.03533	1.81376	2.43224	-6.62176			-20.6303	-1.60549	69.5655	-36.6538
		5.28007	-3.22908	0.486468	-7.71894			-19.1346	-9.716	71.4502	-35.7075
		3.44229	-1.58282	-0.130959	-0.55835			-21.3607	-7.96823	67.9187	-38.3099
		1.7465	-8.40807	0.0267503	3.0198			-15.8631	-5.14739	67.2115	-37.5591
		0.989581	0.953734	0.483035	-15.4433			-17.676	-10.4915	72.5872	-36.0455
		2.30817	-0.895737	2.10052	7.29512			-16.8223	-14.7177	72.3623	-48.5439
		1.77128	1.70646	3.1289	-0.178632			-15.3165	-5.10667	71.6997	-40.5021
		3.96854	5.38625	3.15807	-7.4511			-17.176	-13.9019	71.3814	-42.2727
		4.30105	-3.40583	-1.41413	-1.06468			-15.4536	-7.04582	68.5247	-45.0258
		1.90331	-0.22584	0.859602	0.995393			-16.1094	-8.51872	74.7318	-43.6943
		0.275549	-2.91008	3.41068	-2.73393			-17.9223	-9.20998	73.4215	-48.5621
		2.36377	0.0256644	1.36348	2.43895			-21.3757	-7.98315	67.9038	-38.3248
		2.66946	-2.33381	-1.20551	-3.82534			-13.7205	-8.87804	66.0682	-48.5793
		0.664327	-2.10837	2.34595	-4.35328			-16.1412	-8.91082	74.8148	-57.0563
		1.93019	-5.38734	1.64187	-4.58886			-23.2751	-7.87042	63.8566	-50.1507
		2.79618	2.39798	-0.721521	2.97049			-17.4114	-3.89118	71.8473	-44.3559
		2.45084	-3.32238	3.40352	10.5995			-15.1451	-5.97956	73.2181	-42.6273
		3.44052	3.64259	-1.23434	-7.31632			-15.4499	-13.0568	75.3528	-30.9565
		2.9836	1.46297	2.14246	7.589			-11.7496	-6.29969	70.4548	-29.0271
		1.832	-4.21844	-0.968743	-8.76756			-15.9534	-10.0728	72.1416	-43.588
		5.19398	-1.41016	-0.127858	8.60385			-19.8171	-8.97573	68.4051	-40.2562
		1.41317	4.70218	0.490185	-11.7081			-18.8226	-5.63129	69.8488	-33.8606
		0.233233	-0.343835	1.54943	3.70635			-16.1665	-8.22075	76.3081	-31.1302
		2.38977	-0.602602	0.120347	-6.40885			-19.8965	-16.3346	60.7493	-51.1849
		3.66682	-4.44429	0.805464	-1.65914			-13.8079	-9.64325	70.1306	-43.4257
		3.8904	-2.52848	1.22382	-0.248795			-19.0978	-6.67033	74.9832	-35.1716
		2.14308	1.03351	-0.76259	4.35104			-16.8434	-8.93848	73.1519	-44.7567
		3.49812	-2.69078	-0.581262	-7.59104			-18.0619	-6.14011	69.8923	-33.9747
		0.953344	-0.393081	1.69619	8.96134			-17.0977	-6.01731	69.9523	-38.2522
		2.50709	-4.96246	1.9658	0.0782017			-18.4341	-11.7002	73.0639	-49.2979
		1.20077	-3.26386	2.5647	1.96367			-18.036	-11.6041	70.2384	-42.9201
		0.488014	-1.55293	1.0615	2.61285			-21.5201	-8.12757	67.7593	-38.4693
		2.26276	0.758033	3.49848	-7.50562			-15.3782	-8.95202	75.6201	-43.7963
		4.12226	-3.97774	3.6407	-5.76839			-18.4488	-4.9858	72.4678	-41.8955
		2.58012	2.44834	-0.47463	-10.0864			-15.2091	-8.07628	69.3173	-30.6564
		2.9197	-1.18644	0.0582859	-12.076			-17.3326	-11.7293	73.4453	-37.4665
		1.56288	-1.59448	-2.22359	-0.257066			-18.6205	-5.15749	72.2961	-42.0672
		3.79014	-4.9831	3.78785	-3.31169			-18.5673	-11.8334	72.9307	-49.4311
		6.079	-0.140684	-0.280756	-3.34748			-19.8418	-16.28	60.804	-51.1302
		4.08463	-0.73205	4.79845	0.614087			-17.3073	-8.70686	66.962	-47.2488
		3.82222	-1.84588	-1.4057	-0.78538			-18.0233	-5.81705	75.4917	-41.1548
		2.31306	-0.953814	2.91482	-2.18204			-15.8706	-15.1981	72.8608	-44.7076
		5.09071	-2.7117	1.2735	-18.0906			-19.7816	-16.2198	60.8641	-51.07
		4.05672	-2.67851	0.64904	-2.92824			-22.3129	-12.1111	74.6405	-32.0333
		6.36476	-4.68614	-3.09035	4.90144			-20.453	-14.3623	69.6566	-47.224
		1.5774	3.48512	-1.6121	1.96487			-20.659	-1.63417	69.5368	-36.6825
		4.22558	3.98403	1.16234	-12.4608			-17.4828	-0.0205117	72.0395	-39.323
		0.773323	0.782107	-0.260465	1.57672			-13.7906	-9.62593	70.1479	-43.4084
		5.9583	2.08936	1.25382	-0.0536191			-16.1858	-5.51592	70.5314	-28.0281
		2.3347	1.10318	2.1401	-2.5559			-16.7201	-6.43734	67.094	-46.5246
		2.20831	2.25719	-0.653996	-15.4955			-20.6685	-11.8193	69.0651	-38.7844
		2.76102	-1.92297	2.41496	3.25608			-13.1918	-10.6025	72.6484	-46.3087
		2.46567	-0.00126954	-1.8995	-14.3629			-11.7649	-6.3149	70.4396	-29.0423
		3.38306	4.10772	3.76238	-4.22697			-15.9756	-4.97969	65.9417	-33.5956
		1.81197	-0.190646	-1.54049	-19.9409			-21.7065	-9.91883	71.4335	-34.8472
		0.330742	1.4454	-1.89279	0.756592			-17.4778	-11.8745	73.3001	-37.6117
		4.74029	-2.48518	2.67983	6.22131			-18.1985	-11.1495	68.7787	-37.209
		4.60804	-4.68782	1.25475	-4.26358			-16.7454	-9.46725	71.0506	-27.9413
		1.87683	-0.421953	-0.204839	-3.10326			-18.5529	-11.819	72.9451	-49.4167
		3.56844	2.80816	1.55695	2.02613			-15.2387	-6.07318	73.1245	-42.7209
		3.45267	0.189692	3.85003	0.824899			-13.0264	-10.4371	72.8138	-46.1432
		2.57669	0.0495984	0.0908315	-4.38295			-17.5672	-6.71388	80.7794	-28.9819
		4.2864	3.93817	4.79225	11.6893			-20.3777	-14.287	69.7319	-47.1488
		2.73522	8.6546	4.91512	4.4977			-13.4693	-10.9586	77.6481	-53.6313
		5.53539	-0.792903	2.7879	-3.86263			-15.4189	-13.0258	75.3839	-30.9254
		4.5698	-0.220869	2.02359	-3.97545			-18.3573	-4.89426	72.5593	-41.804
		0.918844	4.10565	0.560437	-7.97849			-16.8861	-4.93583	75.9983	-32.0871
		1.30916	-4.44552	3.02346	-5.44081			-20.6031	-14.5125	69.5065	-47.3742
		2.73227	1.64633	1.33202	2.99695			-17.0555	-13.4898	68.961	-39.0838
		2.27011	-2.69151	3.26238	-8.22046			-15.3406	-10.6391	72.081	-35.8984
		1.17163	-1.56599	2.82051	2.38804			-23.4028	-11.9165	68.1258	-58.1325
		2.15058	-1.37591	-2.8375	0.335302			-17.0158	-6.22701	76.5691	-34.6133
		4.20837	2.43076	0.374375	4.01309			-15.9962	-4.11701	74.0442	-32.8404
		6.15283	2.37159	-0.21699	-1.3136			-18.4192	-13.2954	75.6401	-49.0461
		3.77151	2.12106	-2.14846	2.42582			-17.4568	-10.0451	70.3616	-47.3311
		2.04764	3.65581	0.383287	5.44248			-16.8693	-13.5951	71.6882	-41.966
		4.44485	4.79647	2.74399	-7.5612			-14.9341	-10.5092	63.2464	-35.1909
		2.56453	2.88782	2.32732	8.27351			-18.3313	-13.2075	75.728	-48.9582
		4.74648	-3.68179	-1.57577	-1.73006			-19.4972	-11.8561	73.3818	-41.4382
		3.82598	-1.58876	-0.875987	9.39084			-22.3417	-12.1399	74.6117	-32.0621
		3.47665	7.55779	1.01583	-1.45098			-18.3477	-6.14147	75.1673	-41.4792
		5.74559	4.90623	0.566281	0.503668			-18.12	-6.19822	69.8342	-34.0328
		3.7322	-0.727074	5.91759	-2.60279			-16.0862	-15.4136	72.6453	-44.9232
		4.20962	0.407376	1.93983	10.0217			-19.9543	-12.048	68.4433	-42.5794
		1.27799	-2.95798	1.60418	-12.262			-13.3924	-11.2721	71.2387	-27.0065
		3.0817	1.14606	1.52222	-10.8402			-17.9965	-11.5646	70.2779	-42.8806
		6.93067	0.631641	1.12029	-1.66892			-14.9056	-12.0199	67.8758	-55.142
		0.030848	-5.21516	1.15417	-11.644			-15.6989	-10.0944	69.6612	-51.7402
		-0.412258	0.189413	2.00403	16.7475			-19.4441	-11.5561	76.277	-41.8693
		4.23036	0.631153	1.97	7.06328			-17.0138	-6.22507	76.5711	-34.6114
		0.510779	2.59629	1.63219	-8.0401			-16.7836	-6.2893	70.716	-28.0706
		1.46206	-3.13841	-0.617464	-16.4288			-18.105	-13.7895	69.5049	-47.1132
		5.60499	-4.5699	1.0128	-1.67038			-15.191	-11.1574	67.361	-32.9046
		3.36039	3.26001	0.480029	-1.25066			-13.7722	-9.60759	70.1663	-43.39
		1.98403	4.08306	-4.64643	0.794422			-16.7906	-4.40075	73.7638	-48.8924
		3.11285	-1.13235	3.50258	2.4731			-19.246	-9.82734	71.3389	-35.8188
		3.8831	-4.30065	0.654935	8.01194			-15.3777	-10.6763	72.0438	-35.9355
		2.97342	0.2614	0.461817	-9.32361			-16.8006	-8.89566	73.1948	-44.7138
		3.01038	2.47212	0.427499	-1.00828			-20.3522	-14.2616	69.7574	-47.1233
		5.10349	2.66157	0.255043	2.04715			-18.0259	-8.28945	71.2676	-29.2293
		4.00207	3.39341	2.39251	-5.08965			-19.7388	-8.89739	68.4835	-40.1779
		2.03627	0.708631	1.29166	-0.722146			-21.6413	-8.24876	67.6381	-38.5904
		4.93376	-6.85208	2.72335	1.94366			-18.6294	-5.43809	70.042	-33.6674
		5.55322	-5.2949	2.1718	0.46948			-23.2485	-7.84378	63.8832	-50.124
		2.87574	0.87675	1.39687	-9.443			-15.3378	-6.17222	73.0255	-42.82
		2.05627	1.82901	0.794295	-11.8692			-15.0411	-10.6927	69.9601	-35.9543
		6.49474	-3.05772	0.394684	-8.81245			-18.8963	-6.46885	75.1847	-34.9701
		3.98745	-1.09746	2.83157	-1.6173			-20.183	-10.6924	74.6266	-46.4917
		2.94605	5.07805	-1.51769	-4.82431			-12.6347	-12.4461	74.0099	-50.1913
		4.47358	-2.12111	-1.85153	-6.12342			-16.3953	-10.9045	75.2765	-27.177
		-0.0211442	-2.95666	0.783344	3.47866			-16.991	-5.04075	75.8934	-32.192
		2.90938	4.88803	1.84414	1.06958			-17.9798	-13.6643	69.6301	-46.988
		3.31593	-6.36594	3.05674	-3.84927			-16.8815	-6.59871	66.9326	-46.6859
		0.475661	4.51003	1.43609	-2.56805			-16.0589	-4.17971	73.9815	-32.9031
		3.69435	-2.68805	-1.29678	-2.797			-17.2086	-10.9191	75.799	-46.5622
		0.872171	0.00555491	-6.43183	-3.12688			-13.3639	-11.278	73.0506	-53.1645
		5.81316	4.37787	3.44972	-3.11875			-16.5428	-11.4345	74.3703	-43.8283
		1.20389	2.70332	0.457949	-3.61347			-22.3014	-12.0996	74.652	-32.0217
		1.96099	4.13251	1.42925	-7.57808			-15.6861	-7.21575	66.7068	-50.3511
		1.42854	2.00704	-0.442346	-5.15367			-19.5655	-9.87751	73.3301	-24.3217
		1.99461	0.519237	0.0663713	0.283708			-15.2109	-8.15886	71.0883	-51.9401
		-0.115067	-1.97477	0.00780111	0.957663			-18.1096	-6.1878	69.8446	-34.0224
		2.10769	-3.48976	0.619872	-7.53153			-17.3429	-11.7396	73.435	-37.4768
		4.13585	1.41447	-1.31684	-16.4939			-15.628	-10.0236	69.732	-51.6694
		4.9772	0.31289	0.926085	9.41968			-16.9258	-5.84545	70.1241	-38.0803
		4.64687	-3.26915	2.1476	0.408791			-16.6737	-6.3909	67.1404	-46.4781
		3.06145	-0.91759	3.05768	-15.8584			-16.0889	-12.0298	65.4056	-43.9974
		1.55685	0.81343	0.501979	-11.304			-15.3886	-8.96242	75.6097	-43.8067
		1.30653	2.13358	-2.53173	7.60819			-16.285	-9.05457	74.671	-57.2
		0.599421	-1.17202	0.115404	1.74827			-15.4542	-13.061	75.3486	-30.9607
		1.64477	-1.1269	1.23848	17.6398			-16.7773	-14.6728	72.4072	-48.499
		3.55966	4.85374	1.6335	1.65243			-15.5324	-13.1285	73.4057	-44.8724
		3.8326	-1.7826	2.50348	1.27657			-16.8923	-4.94205	75.9921	-32.0933
		3.01847	1.57627	1.11653	-2.89042			-19.7624	-16.2006	60.8834	-51.0508
		3.58041	-1.3235	0.140858	5.31599			-22.1594	-5.53962	77.0474	-38.7063
		7.16884	4.0312	0.370591	5.01856			-13.6639	-11.1532	77.4535	-53.8259
		1.56919	-1.61092	-1.46142	-7.82742			-20.6152	-1.59032	69.5806	-36.6386
		2.47115	0.397843	2.28326	9.56737			-16.2089	-5.53898	70.5083	-28.0511
		3.25416	-0.715495	0.866717	1.9923			-16.3196	-10.9168	68.8803	-49.7408
		2.9316	-3.70738	-0.188941	-16.7866			-15.921	-4.04181	74.1194	-32.7652
		1.75207	5.19914	3.40112	-10.8396			-16.5784	-8.67354	73.4169	-44.4917
		3.54217	3.39982	1.12137	-3.21865			-15.402	-9.27429	69.5815	-41.1518
		2.90777	0.740868	-0.489913	5.14805			-16.0112	-4.13198	74.0292	-32.8553
		6.13999	-2.2346	2.10745	-1.39679			-15.5662	-9.43852	69.4173	-41.3161
		1.8021	3.47256	1.09283	-5.40129			-16.3185	-8.4136	73.6768	-44.2318
		0.645859	0.910963	3.1951	-7.06902			-20.2896	-12.3832	68.108	-42.9146
		2.2544	5.47628	-2.19237	-4.0968			-17.3807	-11.7774	73.3973	-37.5146
		5.63367	-4.09045	-0.952559	-2.63982			-19.8278	-8.98647	68.3944	-40.267
		1.99438	4.05213	1.61525	-11.7743			-17.9593	-5.75304	75.5557	-41.0908
		5.77455	0.735291	-0.450689	-11.5869			-16.0426	-8.09693	76.4319	-31.0064
		3.01577	-1.53496	-0.0362367	-14.4937			-15.9773	-7.93383	74.1049	-33.6208
		5.98506	-0.0140523	1.35009	-0.238008			-21.0794	-13.888	76.8782	-40.2359
		0.903707	1.6669	-2.59948	-1.73665			-19.1113	-9.69273	71.4735	-35.6842
		5.51543	-2.03363	4.26072	-7.15522			-13.6828	-11.1722	77.4345	-53.8449
		1.38432	4.12081	1.6478	-14.1935			-17.1649	-13.8907	71.3926	-42.2615
		1.62918	-1.28443	-2.39765	3.90375			-16.1633	-8.57269	74.6778	-43.7482
		3.46408	-5.86398	-0.119613	7.706			-16.4302	-5.76034	70.2869	-28.2725
		4.41433	1.34747	1.0628	-16.7829			-16.9702	-6.18144	76.6147	-34.5678
		2.77229	-1.93864	2.4626	-3.10359			-22.3016	-5.68176	76.9053	-38.8485
		1.99701	-0.454944	2.84173	-0.639127			-17.2781	-9.86647	70.5403	-47.1525
		2.21039	1.83024	-2.25925	7.91878			-14.5568	-3.15615	63.8672	-50.2784
		4.24398	-5.31678	-0.415163	2.21252			-21.6609	-9.87322	71.4791	-34.8016
		-0.930191	1.43064	3.39726	-2.4963			-17.0736	-5.99318	69.9764	-38.2281
		1.88704	-4.51568	0.64706	-3.13766			-15.5143	-9.38663	69.4692	-41.2642
		2.48987	-1.17101	-0.514779	-2.79435			-19.5669	-9.87883	73.3288	-24.3231
		4.86831	0.136883	-0.0866282	12.8777			-14.6929	-3.29221	63.7311	-50.4145
		1.28736	1.50876	3.56601	2.10748			-16.7604	-4.3706	73.7939	-48.8623
		2.8303	-0.762303	2.67429	-2.80557			-12.6806	-4.53527	64.427	-36.6956
		-0.771206	1.89183	-1.92978	-9.89524			-16.1106	-8.0671	73.9716	-33.7541
		1.96895	2.46669	-1.5165	-8.85247			-15.1089	-7.97611	69.4175	-30.5562
		4.58018	-1.52501	1.78543	-6.4445			-20.9918	-13.8004	76.9658	-40.1483
		1.6278	-0.156909	1.33719	9.79484			-17.8849	-11.453	70.3895	-42.769
		4.4319	-3.45423	-2.81167	-0.461913			-15.444	-7.03617	68.5344	-45.0161
		2.63174	-2.5554	-0.956323	-5.47105			-23.2323	-11.7459	68.2964	-57.962
		2.98607	-0.0642024	-1.13157	4.01147			-22.4544	-5.83462	76.7524	-39.0013
		4.0178	5.97787	1.98915	14.6974			-15.7756	-13.3717	73.1624	-45.1156
		2.19426	0.255054	1.16809	-4.83729			-19.3236	-11.4357	76.3974	-41.7489
		4.43128	0.372754	2.07617	0.674802			-18.5245	-5.06145	72.3921	-41.9712
		4.08447	0.306165	2.22625	-12.6593			-18.7834	-5.592	69.8881	-33.8214
		4.51064	2.68595	-2.91385	2.64146			-19.079	-6.65154	75.002	-35.1528
		1.41162	0.830135	-1.28698	-2.46699			-15.942	-15.2695	72.7894	-44.779
		3.94844	5.01819	1.06793	-7.92281			-16.164	-3.24244	76.2974	-53.54
		4.42602	0.977498	2.50673	-5.83319			-15.9818	-4.98589	65.9356	-33.6018
		3.31108	1.16267	-1.22517	-0.593662			-16.6442	-6.36142	67.1699	-46.4487
		0.0487879	-3.66966	3.09297	-0.0811655			-20.0702	-10.5796	74.7394	-46.3789
		1.38127	2.85139	3.60536	0.781076			-16.357	-10.9542	68.8429	-49.7783
		3.09386	3.47391	3.17953	4.12974			-15.494	-10.7926	71.9275	-36.0518
		1.64084	-2.96243	2.89794	0.637918			-15.255	-6.08945	73.1083	-42.7372
		0.259735	-4.19487	2.35053	-3.80399			-13.057	-6.87652	69.7966	-56.5473
		4.3384	-4.05976	-3.28096	-1.7505			-15.7431	-7.27276	66.6497	-50.4081
		2.26932	3.88109	-3.24058	-6.77279			-23.3747	-11.8884	68.1539	-58.1044
		4.49191	-3.76845	0.960851	-6.98063			-15.2772	-11.9008	72.8226	-37.8329
		2.27711	-0.666844	0.0339828	0.534663			-21.1618	-13.9704	76.7958	-40.3183
		2.0851	-2.00916	3.42322	5.05133			-19.3411	-11.6999	73.5379	-41.2821
		3.37016	-4.01829	0.21794	-2.01414			-18.1954	-11.7635	70.0789	-43.0796
		1.83896	-3.13811	0.740824	8.53954			-17.0621	-13.4964	68.9544	-39.0904
		5.96236	-2.51732	-1.41929	-5.6194			-20.1227	-12.2164	68.2749	-42.7478
		0.965462	-6.94487	-0.764801	-15.4925			-17.3604	-6.50705	80.9862	-28.775
		-0.190883	1.8085	4.45031	0.470559			-15.6848	-10.0804	69.6752	-51.7262
		5.92075	-3.98778	2.35515	-0.0542086			-18.527	-13.4033	75.5322	-49.154
		2.9751	0.927496	1.17595	-16.6119			-15.7515	-7.28115	66.6414	-50.4165
		2.36593	4.15549	2.33671	-0.751664			-16.3489	-9.11846	74.6071	-57.2639
		5.44649	-3.70567	-0.318215	1.03331			-17.0099	-6.22119	76.5749	-34.6075
		4.43685	5.62148	-0.318335	-0.0766049			-21.6233	-8.23074	67.6562	-38.5724
		-1.6059	-4.43862	1.40467	14.1641			-16.0308	-8.08505	76.4438	-30.9945
		0.614122	0.471865	0.0309159	0.451144			-23.7088	-12.2225	67.8198	-58.4386
		2.86358	2.98262	2.22656	9.17609			-18.0914	-9.37906	73.2524	-48.7312
		5.8764	0.311414	2.17253	-5.29251			-18.3953	-11.3463	68.5819	-37.4058
		2.84636	2.14354	4.61126	-11.4277			-16.2119	-12.1528	65.2825	-44.1204
		3.23274	0.0759971	-2.73702	1.44676			-17.7432	-10.5587	72.5199	-36.1127
		1.61711	4.79121	0.992081	2.56621			-17.4703	-3.9501	71.7884	-44.4148
		2.83872	6.68644	-1.84523	-1.87559			-13.0155	-10.4263	72.8247	-46.1324
		3.1208	-0.348409	1.17514	3.87746			-20.7227	-1.69789	69.4731	-36.7462
		3.38665	-0.975687	2.48788	8.5472			-20.6233	-1.59847	69.5725	-36.6468
		1.71202	3.92523	-3.00247	-1.31758			-15.0285	-10.6037	63.152	-35.2853
		1.72998	2.37543	-0.193884	-4.34366			-15.7759	-5.06015	67.2988	-37.4719
		1.42998	1.20002	2.86675	6.63188			-18.8504	-6.42296	75.2306	-34.9242
		3.27971	0.18621	2.29548	-2.39137			-16.0803	-10.6775	69.1196	-49.5016
		0.307872	-0.67496	1.73909	-3.61136			-15.9671	-4.0879	74.0733	-32.8113
		2.46709	-5.27861	3.8275	-7.52719			-18.3937	-13.2699	75.6655	-49.0206
		1.72255	-1.17506	1.17541	-10.0966			-15.2161	-11.1825	67.3358	-32.9298
		3.13175	-2.44227	0.314157	7.70576			-16.1058	-10.6149	75.566	-26.8875
		3.87537	1.35073	2.49619	-2.98518			-20.3914	-14.3007	69.7182	-47.1624
		3.41483	1.61938	0.714785	-1.57069			-15.6562	-4.6603	66.2611	-33.2762
		2.61018	-0.135019	-0.393408	7.61433			-13.715	-9.55032	70.2235	-43.3328
		3.15435	-1.18576	-1.65759	-2.07471			-14.8332	-3.43253	63.5908	-50.5548
		4.95527	3.44614	-0.145673	-5.99637			-15.3811	-6.97326	68.5973	-44.9532
		1.07837	-4.02639	-1.24033	-10.0309			-18.3905	-11.3415	68.5866	-37.401
		6.13353	-2.09491	-0.997192	9.97022			-13.3191	-11.1988	71.312	-26.9332
		4.81322	3.28051	0.0969968	-13.5178			-18.2458	-9.54227	71.2172	-34.4722
		2.04814	-2.91224	2.15596	0.644486			-17.5611	-0.0987711	71.9613	-39.4012
		8.01001	0.769551	1.04276	-13.6179			-16.8219	-9.54369	70.9742	-28.0178
		5.51419	2.81554	3.13653	-4.67659			-14.6932	-3.29248	63.7308	-50.4148
		1.36636	2.59732	1.15233	14.6504			-18.1588	-5.9526	75.3561	-41.2903
		1.33283	-4.5651	-0.00369834	-4.13824			-19.2888	-9.60072	73.6069	-24.0449
		1.69793	5.40406	2.48538	-11.0669			-16.008	-15.3354	72.7235	-44.845
		5.99395	-1.42841	1.42888	-0.133967			-18.069	-9.35666	73.2748	-48.7088
		2.51195	3.5127	1.2643	-2.80472			-17.6245	-6.77122	80.722	-29.0392
		4.52013	0.804103	1.08619	-16.5285			-22.3253	-12.1235	74.628	-32.0457
		1.07029	5.80969	1.00717	-10.1777			-16.7806	-6.28631	70.719	-28.0676
		2.82829	1.02355	2.43407	0.424206			-19.2801	-11.3922	76.4409	-41.7054
		3.70974	-4.38288	2.38445	-6.99129			-15.2181	-10.2865	76.8081	-37.0993
		1.74468	-0.528596	3.37274	4.1626			-19.2109	-8.38355	67.9687	-38.7074
		3.96562	2.11221	3.44979	-0.440751			-18.4354	-13.3116	75.6238	-49.0623
		2.81064	-4.86162	-3.1932	1.95857			-21.6775	-8.28496	67.6019	-38.6266
		3.41596	1.40741	-1.08572	-4.07377			-18.0723	-8.33582	71.2212	-29.2757
		3.90765	-0.374784	1.32247	-0.742379			-14.698	-3.29731	63.726	-50.4196
		3.20259	-2.90684	-0.480341	1.39206			-16.1296	-10.249	71.9654	-43.7643
		6.62574	2.49724	-0.807507	-5.1743			-19.8559	-9.01453	68.3663	-40.295
		3.48529	4.98085	1.00897	-5.95094			-23.3219	-11.8356	68.2067	-58.0517
		4.50857	-1.09924	1.82605	1.45418			-19.4815	-11.8404	73.3975	-41.4225
		-0.576056	1.36868	0.261166	1.68477			-12.9604	-10.3711	72.8798	-46.0772
		2.88293	0.384654	3.31861	13.4561			-18.1325	-6.21065	69.8218	-34.0453
		2.27699	-2.07507	0.328619	-0.532518			-15.9091	-4.91318	66.0083	-33.5291
		2.56821	-0.00822189	0.399468	-3.65354			-23.4643	-8.05963	63.6674	-50.3399
		3.81936	-1.90287	2.02738	3.78677			-16.132	-10.6411	75.5398	-26.9137
		3.17611	0.459929	0.593445	-0.582598			-12.3707	-4.22537	64.7369	-36.3857
		4.24663	-3.82072	-2.05236	-2.60865			-19.4661	-3.45676	78.8778	-43.2578
		3.04597	-0.439759	-0.0125583	4.31946			-16.9845	-5.03425	75.8999	-32.1855
		3.63231	1.78904	0.506226	14.6433			-18.1085	-9.39617	73.2353	-48.7483
		4.02905	-3.06181	-0.91175	0.034218			-15.5107	-9.90624	69.8494	-51.5521
		1.10348	0.965294	3.97138	-6.51905			-15.2463	-11.2127	67.3056	-32.96
		-3.66594	-5.66739	-0.917816	3.2751			-19.4268	-3.4175	78.917	-43.2186
		2.79317	-4.4984	2.99025	0.0897455			-16.0104	-4.13117	74.03	-32.8545
		4.67165	0.256027	1.78587	-9.82711			-15.4041	-11.3705	67.1479	-33.1177
		-1.26071	1.42955	-2.5312	3.10122			-16.7791	-4.38926	73.7753	-48.8809
		1.0777	3.37627	0.254619	-0.735961			-20.107	-10.6164	74.7026	-46.4157
		2.26475	2.29522	4.66955	-0.520692			-18.0832	-9.37962	71.3798	-34.3095
		2.44766	3.02926	1.22599	-10.8229			-18.7321	-7.79512	77.8262	-33.4695
		-0.0101822	1.20796	2.33942	7.75042			-17.3226	-9.91089	70.4958	-47.1969
		7.12745	5.7528	0.42392	4.12439			-19.3752	-11.7341	73.5037	-41.3163
		-0.394004	3.38507	4.34366	8.63808			-22.2715	-5.65167	76.9354	-38.8184
		2.95392	-2.85146	3.55993	4.58205			-13.2437	-10.6544	72.5965	-46.3605
		2.16041	1.53304	-1.70213	-2.43652			-17.9749	-13.6594	69.6351	-46.9831
		3.09312	0.483514	-1.52947	5.49073			-13.9681	-9.12564	65.8206	-48.8269
		6.00968	-0.343792	0.133807	1.99699			-15.8863	-10.0057	72.2086	-43.521
		3.04275	3.7212	-0.424481	-3.00246			-14.9879	-10.563	63.1926	-35.2447
		3.71541	1.8784	2.85397	-3.5023			-15.5086	-7.10082	68.4697	-45.0808
		3.82946	0.803795	0.526589	6.35647			-18.4153	-11.6813	73.0827	-49.2791
		3.77857	-0.352791	-0.249095	3.03376			-16.0439	-8.45323	74.7973	-43.6288
		1.04929	-1.92159	-1.90545	-0.689219			-12.6629	-12.4742	73.9817	-50.2195
		1.9087	-1.55422	-0.482947	-3.68539			-16.5486	-11.4403	74.3645	-43.8341
		3.8438	0.171794	3.02479	-24.0991			-15.6883	-9.56058	69.2952	-41.4381
		4.53469	1.02111	-1.12363	9.42808			-18.6498	-5.45844	70.0216	-33.6878
		1.6289	-2.7348	3.42044	1.84849			-21.5569	-9.76922	71.5831	-34.6976
		3.00026	0.445513	3.51505	-2.9046			-16.9789	-6.69618	66.8351	-46.7834
		5.47783	3.45606	4.79584	6.85052			-18.0763	-9.36401	73.2675	-48.7162
		1.98645	-2.8659	-0.520241	-2.20505			-17.5857	-4.06545	71.6731	-44.5302
		5.74871	-3.19899	1.26293	7.44071			-16.1352	-12.0761	65.3592	-44.0437
		0.61584	0.504108	2.06774	5.62538			-23.3153	-7.91054	63.8165	-50.1908
		3.98712	-2.37673	-1.77728	-9.23237			-18.4184	-11.3694	68.5587	-37.4289
		1.76578	6.30957	3.92557	0.631695			-15.5503	-6.38475	72.813	-43.0325
		4.71484	-5.22992	0.812753	9.0781			-15.58	-9.15382	75.4183	-43.9981
		0.22055	2.14621	-1.06809	12.2095			-15.6947	-9.56696	69.2888	-41.4445
		1.48237	-0.264316	-2.04729	-1.29815			-16.6326	-7.78344	77.276	-35.6584
		4.02143	0.966847	-1.1538	-2.13852			-16.6364	-7.78725	77.2722	-35.6623
		2.67942	5.32028	0.891388	-1.70982			-18.6927	-5.50132	69.9788	-33.7307
		1.66452	0.367833	-0.101454	-2.94026			-12.6393	-12.4507	74.0053	-50.1959
		3.16237	2.84	3.16134	-0.136346			-19.4619	-11.5739	76.2592	-41.8872
		2.92037	4.11856	1.44172	-15.2071			-17.9025	-11.4706	70.3719	-42.7866
		4.32404	-1.64904	2.14862	-0.80937			-19.9591	-10.4685	74.8505	-46.2678
		4.23304	1.29504	3.86886	-2.34488			-15.3059	-5.09612	71.7103	-40.4916
		0.439816	0.833658	1.44305	4.5185			-18.5644	-11.8305	72.9336	-49.4282
		0.730986	0.265394	2.05792	1.25037			-17.1979	-9.78626	70.6205	-47.0723
		3.7655	2.64046	3.10218	-2.46483			-18.6046	-7.66763	77.9537	-33.342
		3.63298	-0.190213	2.59904	-5.72486			-16.2693	-12.2102	65.2251	-44.1778
		3.76002	-1.56055	0.222196	5.69696			-17.6254	-6.77211	80.7211	-29.0401
		1.39461	7.11336	1.32917	-9.84769			-15.2273	-11.1937	67.3247	-32.9409
		3.14677	-5.41455	-1.30649	-3.14285			-16.8943	-6.10555	76.6906	-34.4919
		3.91149	0.988176	-0.692329	-8.66129			-17.6672	-10.4827	72.596	-36.0367
		4.74338	-0.153809	2.80067	1.9157			-16.9163	-4.96604	75.9681	-32.1173
		3.1411	-1.41136	1.75078	-4.05786			-16.2875	-10.7966	75.3843	-27.0691
		-0.314192	-4.47926	-0.780465	-7.41109			-19.4177	-9.72968	73.4779	-24.1739
		7.29225	-0.488515	-0.290951	0.836443			-15.4288	-6.26318	72.9345	-42.9109
		-0.134156	0.45153	-1.04144	-9.60129			-18.4896	-12.124	75.3827	-47.4989
		4.14198	-3.71726	-1.24291	-2.69776			-20.2816	-12.3753	68.116	-42.9067
		1.33457	5.4774	-0.782701	-4.37657			-23.3415	-11.8551	68.1872	-58.0712
		4.12473	-1.32	1.6839	5.90402			-19.3935	-11.7524	73.4855	-41.3345
		3.65416	-0.803809	2.39663	-10.9011			-18.7343	-8.31124	76.1445	-27.6588
		-0.797529	-2.74198	1.74417	-2.5875			-17.1155	-8.51514	67.1538	-47.0571
		4.71786	-3.8327	-2.55327	5.40745			-19.4813	-9.79322	73.4144	-24.2374
		1.47197	3.50054	1.38461	-7.97411			-18.6304	-7.69342	77.9279	-33.3678
		3.94513	0.341855	-2.7735	6.44271			-19.7447	-16.1829	60.9011	-51.0331
		3.542	-1.50097	2.84134	-1.73261			-16.9338	-13.6596	71.6237	-42.0305
		0.956366	-3.34363	3.54297	-6.62822			-17.2393	-6.15891	69.8107	-38.3938
		4.46057	0.313092	-0.144349	0.596804			-18.6103	-8.18725	76.2684	-27.5348
		5.02374	2.81028	2.13893	-8.56043			-16.3563	-5.68639	70.3609	-28.1985
		3.06624	0.658732	1.17062	-5.65216			-18.3263	-11.9606	75.5461	-47.3355
		2.60881	2.75404	2.91044	-10.8147			-16.9652	-10.6757	76.0424	-46.3188
		0.773184	1.38208	3.49312	-15.1894			-15.7849	-3.90571	74.2555	-32.6291
		2.10717	3.91547	1.02029	-1.07618			-16.2088	-8.61814	74.6324	-43.7937
		1.71892	-0.471921	0.902411	-8.25114			-16.7415	-8.8366	73.2538	-44.6548
		4.2316	-0.718397	2.08513	-6.99511			-12.6496	-4.50423	64.4581	-36.6646
		3.66251	-1.9093	1.89654	-14.8894			-16.3915	-5.72166	70.3256	-28.2338
		3.47934	2.4251	3.08017	-0.707904			-20.3261	-14.2354	69.7835	-47.0972
		0.780565	-1.44497	2.09737	-2.21815			-16.9693	-10.6798	76.0383	-46.3229
		0.530605	0.638155	-0.00644527	0.444147			-18.0342	-9.3219	73.3096	-48.6741
		3.16969	4.7334	-2.23785	1.27908			-16.8876	-10.5981	76.12	-46.2412
		5.30458	-4.6225	-1.44334	3.184			-18.0138	-10.8294	72.2493	-36.3834
		3.2068	1.91854	3.22947	5.19896			-16.6829	-6.40011	67.1312	-46.4874
		2.8475	1.29259	3.24712	-4.35723			-16.5035	-11.1007	68.6964	-49.9247
		2.59935	-0.198477	2.73646	-11.0678			-16.1118	-8.52113	74.7294	-43.6967
		4.32482	-0.815874	-0.139331	7.01446			-18.1817	-9.47816	71.2813	-34.4081
		2.11108	1.04991	1.44392	-2.42939			-17.963	-13.6475	69.6469	-46.9712
		1.26011	-0.730402	0.357551	-0.895562			-14.9271	-10.5023	63.2533	-35.1839
		1.67101	-1.02938	1.3571	-15.8297			-14.7978	-11.9121	67.9836	-55.0342
		2.75314	-0.0944239	1.05505	9.42887			-20.5414	-1.5166	69.6544	-36.5649
		0.950306	1.84108	-0.54073	-15.6752			-14.5167	-3.116	63.9073	-50.2383
		2.17695	1.59225	1.30406	9.20168			-18.2463	-11.1973	68.7308	-37.2568
		3.24918	-0.766187	-0.895145	-4.27768			-15.9452	-10.0646	72.1497	-43.5799
		3.16218	6.5984	1.52388	1.18443			-16.6852	-4.73494	76.1992	-31.8862
		2.33288	-1.06575	0.771148	-3.21122			-12.5003	-4.35489	64.6074	-36.5153
		5.70604	2.61681	-1.22707	-12.1598			-12.5537	-4.40828	64.554	-36.5687
		1.82276	-2.35253	1.43796	-18.8453			-22.3755	-12.1737	74.5778	-32.0959
		3.29197	-1.4565	3.54229	0.452513			-16.7012	-8.7963	73.2941	-44.6145
		2.57974	3.51041	2.63042	-4.43995			-16.2079	-3.28629	76.2535	-53.5838
		1.28063	-0.147234	0.316854	-7.68832			-18.611	-7.674	77.9473	-33.3484
		1.87793	1.95058	1.92464	-7.87575			-12.7284	-12.5398	73.9162	-50.285
		1.83939	4.58821	0.350542	6.04041			-16.2308	-9.0004	74.7252	-57.1459
		3.78893	1.62734	1.06504	14.5055			-15.3743	-11.9978	72.7255	-37.93
		2.93202	2.33833	2.05442	-1.12045			-16.7541	-6.25978	70.7455	-28.0411
		5.39682	-5.17543	3.74134	2.16771			-14.6229	-11.7371	68.1585	-54.8592
		0.225809	5.16529	3.27071	12.1061			-17.3543	-3.83407	71.9045	-44.2988
		2.07672	-3.65287	1.13477	7.0753			-15.4268	-5.21703	71.5894	-40.6125
		2.5575	6.77195	-1.31696	-2.67663			-15.7242	-7.25387	66.6686	-50.3892
		2.67808	-0.432299	0.254299	-3.48062			-15.8384	-5.12265	67.2363	-37.5344
		2.10107	4.65146	4.54187	9.16542			-12.5638	-12.3751	74.0808	-50.1204
		1.04406	-0.361055	1.09177	3.75569			-13.7804	-8.93793	66.0083	-48.6392
		5.70392	5.49153	-0.654932	-5.28152			-15.673	-4.95728	67.4016	-37.369
		2.41072	-0.433592	3.24045	2.4548			-17.3618	-8.76142	66.9075	-47.3033
		2.01423	-3.0793	0.296914	-8.38144			-15.2733	-10.8484	62.9072	-35.5301
		1.052	7.26482	1.50448	-6.6255			-17.6509	-10.4664	72.6123	-36.0204
		0.0258608	3.01435	-0.00553158	-12.3193			-16.914	-14.8094	72.2706	-48.6356
		3.69623	-1.88235	2.86828	-8.6174			-13.4872	-10.9766	77.6301	-53.6492
		2.54216	1.8688	-1.62388	-10.0357			-15.39	-6.22438	72.9733	-42.8721
		0.91281	1.45751	-0.126837	-1.21897			-11.6256	-6.17565	70.5788	-28.903
		1.17409	-4.41643	2.04706	-12.0176			-15.3264	-11.9499	72.7734	-37.8821
		5.7492	3.62071	2.60506	2.16938			-17.9601	-10.7757	72.303	-36.3297
		4.44951	-2.3549	1.241	5.80595			-16.4577	-12.3986	65.0368	-44.3662
		0.444981	1.01787	0.808835	-10.0733			-20.6519	-14.5612	69.4577	-47.4229
		0.322307	0.8103	0.104084	2.14558			-18.726	-5.53464	69.9454	-33.764
		7.25235	0.401889	1.47749	-5.49804			-15.3613	-10.4298	76.6648	-37.2426
		0.553956	1.57305	1.2176	5.40287			-15.5427	-9.41502	69.4408	-41.2926
		3.56744	7.30542	0.412645	-3.65982			-15.7248	-7.2544	66.6681	-50.3898
		3.29327	1.44171	-0.113984	-3.25095			-15.3159	-6.90814	68.6624	-44.8881
		3.66605	-0.88311	2.15581	-8.00149			-15.4187	-5.20894	71.5975	-40.6044
		4.68056	-3.58546	1.55248	-1.2779			-18.2209	-13.0972	75.8383	-48.8479
		3.7845	3.83851	0.776678	-11.1856			-15.4054	-13.0123	75.3973	-30.912
		1.41783	-2.29488	2.65042	-13.9941			-16.3415	-5.67166	70.3756	-28.1838
		2.49172	4.49046	3.37878	-11.141			-16.082	-8.13624	76.3926	-31.0457
		6.86419	3.78681	-0.181629	1.27047			-13.0865	-6.90596	69.7671	-56.5767
		6.38884	2.70772	2.65591	-0.253621			-17.2249	-13.6592	68.7916	-39.2532
		2.70664	-3.10227	-3.56252	-5.68375			-20.9705	-13.7791	76.9871	-40.127
		3.15274	4.49914	0.908159	-0.561152			-16.0114	-8.06569	76.4631	-30.9752
		3.55557	-0.178836	1.32134	-7.71396			-14.6261	-11.7404	68.1552	-54.8625
		4.49431	4.27748	1.96132	-6.86487			-18.1072	-9.4037	71.3558	-34.3336
		4.44368	-2.88622	0.973416	-1.52936			-17.0916	-8.49122	67.1777	-47.0331
		2.76628	-0.729421	0.0815006	-11.496			-17.0974	-13.5317	68.9191	-39.1257
		5.92328	3.34956	1.02009	-4.00676			-15.6429	-10.0385	69.7172	-51.6843
		3.04695	2.6905	0.443915	-8.55139			-16.4488	-5.77889	70.2684	-28.291
		1.73672	2.72436	5.34416	-1.0123			-18.1074	-8.37098	71.1861	-29.3108
		3.49698	-3.16972	1.5637	16.7911			-16.9333	-4.5435	73.621	-49.0352
		2.1704	-4.18179	2.29003	-0.860605			-13.2359	-11.1501	73.1786	-53.0365
		3.94758	-3.76714	-0.157973	-9.25554			-22.1109	-11.9091	74.8425	-31.8313
		5.4996	0.552834	0.996498	7.22218			-20.7264	-11.8772	69.0072	-38.8422
		5.27099	3.54041	5.47602	-7.38272			-16.7208	-6.43801	67.0933	-46.5252
		2.28845	6.56341	4.23682	4.16429			-15.1547	-10.7299	63.0258	-35.4115
		1.02445	4.91448	1.0347	-3.43568			-22.3055	-5.68572	76.9013	-38.8524
		1.53281	1.48783	1.66374	0.75199			-16.4473	-7.5982	77.4612	-35.4732
		3.52936	2.4036	-1.84906	8.86877			-17.1002	-13.826	71.4573	-42.1968
		0.563469	-0.788579	-0.720978	-0.709898			-16.0712	-8.02768	74.011	-33.7147
		4.42837	2.62335	1.44725	-3.44399			-16.2131	-12.154	65.2814	-44.1216
		4.65542	0.250743	0.291718	0.987051			-15.4069	-9.8025	69.9531	-51.4483
		5.37927	2.2867	1.46454	1.79148			-19.7878	-16.2259	60.858	-51.0762
		0.487181	1.01129	3.81647	-8.9317			-17.3198	-11.7166	73.4581	-37.4537
		1.41762	0.811373	2.96435	2.69028			-21.6528	-8.26026	67.6266	-38.602
		-1.00146	2.79008	-1.73626	-0.560034			-23.3827	-7.97795	63.7491	-50.2582
		1.87501	1.49956	2.47092	-4.73301			-21.6889	-9.90121	71.4511	-34.8296
		3.2068	-0.321154	2.02076	-9.14698			-17.7276	-11.2958	70.5467	-42.6118
		1.89425	5.35322	1.91243	-6.9637			-19.7882	-16.2264	60.8576	-51.0766
		2.37595	1.30367	1.86483	-10.5136			-15.3865	-5.1767	71.6297	-40.5721
		1.69571	2.6208	1.72593	-1.61546			-19.3457	-3.33635	78.9982	-43.1374
		3.83983	-2.61751	1.13159	7.40628			-18.435	-4.97192	72.4816	-41.8817
		3.5436	4.71506	3.2119	-1.76904			-12.5664	-4.42106	64.5412	-36.5814
		1.22947	-3.3664	0.476587	-3.71393			-16.3769	-10.886	75.2949	-27.1586
		3.55547	1.85317	0.457273	-1.03892			-17.5198	-6.66653	80.8267	-28.9345
		3.83658	0.443967	1.70216	-6.30371			-20.6248	-1.59997	69.571	-36.6483
		1.54229	-2.13523	2.54233	-5.83583			-15.8781	-3.99885	74.1623	-32.7222
		2.36454	-0.646177	0.947383	-2.22582			-16.7829	-9.50475	71.0131	-27.9788
		3.89376	-3.11382	3.16879	1.14459			-15.9144	-10.0339	72.1805	-43.5491
		3.52933	2.88981	3.15476	9.89448			-17.0289	-13.7547	71.5286	-42.1256
		1.21714	0.534161	-3.66875	-8.56674			-16.8518	-4.46204	73.7025	-48.9537
		1.05001	-3.47619	-1.63443	4.39752			-15.1013	-10.1698	76.9248	-36.9826
		0.346738	5.86127	2.07882	-0.0189429			-13.27	-11.1841	73.1445	-53.0706
		5.65833	-1.07762	1.68143	-1.37031			-16.7092	-9.43098	71.0869	-27.905
		4.0203	2.8833	-0.0347558	-1.73177			-22.2796	-5.65977	76.9273	-38.8265
		-1.54317	-3.05885	-1.24943	-3.36698			-13.2459	-10.6567	72.5943	-46.3628
		5.37405	-0.711842	2.88042	-2.60574			-17.7714	-10.5869	72.4917	-36.1409
		4.38669	1.31825	-0.198309	-3.19862			-15.1488	-10.2173	76.8773	-37.0301
		4.45419	-2.14322	-2.54725	-12.228			-19.846	-9.00463	68.3762	-40.2851
		0.0450035	4.34248	1.97281	6.23508			-13.61	-11.0994	77.5073	-53.772
		4.59472	-4.85508	3.28469	-0.641182			-15.3319	-6.16632	73.0314	-42.8141
		1.83384	-0.949363	-0.829024	9.29659			-15.358	-8.93175	75.6404	-43.7761
		1.60718	3.43271	-0.194465	-7.192			-16.527	-7.67784	77.3816	-35.5528
		1.76802	-1.94523	0.357011	-1.42224			-13.7389	-8.89641	66.0498	-48.5977
		2.78843	2.20305	1.6751	3.95022			-15.5713	-13.1674	73.3668	-44.9113
		4.59141	1.59524	-0.885506	0.545442			-18.3773	-13.2536	75.6819	-49.0043
		3.4442	1.23317	4.36241	6.83677			-18.4466	-11.3975	68.5306	-37.4571
		3.61206	1.54012	2.86723	5.62592			-15.2988	-6.89101	68.6796	-44.8709
		5.35853	1.75063	0.360742	0.761455			-16.6812	-7.83211	77.2273	-35.7071
		2.18516	-1.05119	0.8043	2.74517			-21.5033	-8.1108	67.7761	-38.4525
		4.07593	-3.08717	1.62866	2.60508			-17.1131	-6.32438	76.4717	-34.7107
		5.38347	-1.21521	2.21735	8.02692			-16.9725	-6.18378	76.6123	-34.5701
		-1.38432	1.72642	-0.747847	-2.04721			-16.2598	-3.33817	76.2017	-53.6357
		3.91734	-2.88749	-1.31229	0.448205			-15.8493	-15.1768	72.8822	-44.6863
		4.44052	0.958937	-1.84684	-6.18676			-16.3299	-3.40832	76.1315	-53.7059
		3.36796	-1.70237	0.109139	-11.7925			-15.0167	-10.5919	63.1637	-35.2736
		4.51704	-2.40722	0.0236294	-10.5173			-18.0129	-6.09112	69.9413	-33.9257
		1.53984	-4.31072	-2.21448	10.8198			-15.9088	-13.5048	73.0293	-45.2487
		3.43315	8.00632	-2.08852	0.0793984			-16.2949	-5.62504	70.4222	-28.1372
		2.61136	4.13891	-2.21373	-3.42697			-16.2358	-15.5632	72.4957	-45.0728
		4.57977	-2.98983	0.796495	1.26473			-18.6561	-7.71912	77.9022	-33.3935
		4.23793	2.41145	1.23098	-0.343645			-18.0739	-9.36161	73.2699	-48.7138
		0.86652	3.07188	-0.261657	-5.78085			-13.7432	-11.2325	77.3742	-53.9052
		1.13167	1.71272	0.581496	-4.33845			-15.1066	-7.97386	69.4197	-30.5539
		0.0309985	-4.82334	-0.786573	-3.30602			-23.4367	-11.9503	68.092	-58.1664
		0.212614	-2.65721	1.43555	-3.60643			-16.14	-8.19432	76.3345	-31.1038
		1.4761	3.14458	-2.30955	-1.16026			-13.6804	-9.51578	70.2581	-43.2982
		1.43326	5.69489	-1.87391	-3.59767			-17.5841	-4.06385	71.6747	-44.5286
		3.95655	-1.43535	2.10864	1.23182			-17.2453	-6.16489	69.8047	-38.3998
		0.652092	-4.84831	3.9379	7.24761			-16.0662	-10.5753	75.6056	-26.8479
		3.23322	-2.56209	0.985965	-4.77834			-16.7318	-6.23747	70.7678	-28.0188
		1.48327	-1.70147	-3.16292	-3.27713			-12.3292	-4.18385	64.7785	-36.3442
		1.06237	3.93291	-1.28134	-4.56225			-19.8476	-16.2858	60.7982	-51.136
		5.49837	0.953325	-0.856173	-5.75538			-18.7764	-5.585	69.8951	-33.8143
		1.73076	-6.07547	0.148172	-5.48395			-13.0691	-10.9832	73.3454	-52.8697
		3.1838	-0.749492	2.9966	-6.23382			-15.3464	-11.3128	67.2056	-33.06
		2.75208	-1.27576	-1.3662	-3.20635			-17.0138	-13.7396	71.5436	-42.1105
		1.36391	1.55999	2.04595	-3.53876			-16.5094	-8.60452	73.4859	-44.4227
		4.08447	0.646487	-0.17907	7.50212			-15.2614	-10.5599	72.1602	-35.8192
		5.20999	-0.243496	1.82992	-4.18249			-15.5967	-4.88098	67.4779	-37.2927
		3.93799	-3.45504	1.51457	-6.81606			-15.8133	-13.4094	73.1247	-45.1533
		-0.357672	-4.33201	2.59086	0.0840679			-20.153	-12.2467	68.2446	-42.7781
		-0.0880109	1.37691	-1.12671	-4.86446			-17.2763	-13.7106	68.7402	-39.3046
		1.42691	-1.66695	-2.30324	-2.13888			-14.9519	-7.81916	69.5744	-30.3992
		4.74613	0.274472	-0.824777	-4.53867			-21.0018	-13.8104	76.9558	-40.1583
		4.4451	-2.05262	1.24552	-4.53888			-15.9622	-7.91877	74.1199	-33.6058
		2.16071	0.88825	2.48697	-1.226			-12.58	-4.43464	64.5277	-36.595
		4.88441	3.7105	1.30857	-5.36588			-19.6381	-8.79675	68.5841	-40.0773
		5.17662	1.2272	-0.927344	6.31595			-15.8471	-3.9679	74.1933	-32.6913
		4.70289	3.66066	-2.18164	-7.74683			-15.3486	-8.29656	70.9506	-52.0778
		5.69634	8.06153	0.361684	-2.57491			-21.5796	-9.7919	71.5604	-34.7203
		2.81762	-0.175052	3.35696	-2.67188			-15.6438	-9.51607	69.3397	-41.3936
		2.98194	-2.94014	-0.498718	-6.5211			-16.2847	-12.2256	65.2098	-44.1932
		-1.44469	-0.757774	0.986997	9.78225			-15.2238	-10.2923	76.8024	-37.1051
		1.73486	1.34396	-0.905553	-0.655935			-17.0034	-10.7139	76.0042	-46.357
		2.63727	3.53875	1.44696	-5.69488			-22.274	-5.65421	76.9328	-38.8209
		2.38584	-1.35942	3.31022	4.73836			-18.5383	-8.11521	76.3405	-27.4627
		3.74282	3.46622	-1.00894	3.88679			-19.0192	-8.1918	68.1604	-38.5156
		3.86964	-1.80914	3.53045	-0.0929738			-17.4118	-11.8085	73.3661	-37.5457
		1.48346	-4.65087	4.24842	-4.90723			-13.302	-11.1818	71.329	-26.9162
		-0.358298	2.18072	1.19381	-14.1795			-19.5348	-9.84673	73.3609	-24.291
		4.41913	2.94749	2.06454	-13.8725			-15.2806	-10.5791	72.141	-35.8384
		4.63913	-2.30329	2.35099	0.701245			-18.9656	-8.13828	68.214	-38.4621
		5.12118	-2.14772	1.66389	3.6385			-19.1377	-8.31029	68.042	-38.6341
		2.58614	1.12654	0.710848	-0.728999			-16.1513	-10.7485	69.0486	-49.5725
		4.82646	6.0268	2.04106	5.51464			-15.5774	-13.1735	73.3607	-44.9174
		2.82516	3.78589	-0.515983	6.47269			-13.7769	-9.61229	70.1616	-43.3947
		1.86686	3.4034	3.12029	-12.2998			-14.5452	-3.14455	63.8788	-50.2668
		0.0841221	0.506992	1.65675	6.75961			-17.8823	-11.4504	70.3921	-42.7664
		2.33779	-0.722785	2.34198	1.83066			-16.0238	-10.1433	72.0711	-43.6585
		6.9269	-0.627555	3.54645	-7.15014			-20.4093	-14.3186	69.7003	-47.1803
		2.40441	0.9071	0.0749554	-2.03411			-17.1781	-8.57773	67.0912	-47.1196
		2.77655	2.11726	3.59517	-1.25798			-15.8994	-7.85591	74.1828	-33.5429
		3.34079	1.79899	3.0694	-1.24123			-18.0036	-6.08175	69.9507	-33.9164
		4.26503	0.036829	1.59424	5.42113			-16.0267	-3.10506	76.4348	-53.4026
		0.788546	-0.630635	0.282402	-1.21946			-18.4364	-4.9733	72.4803	-41.883
		2.97224	-1.13691	-0.518594	3.37235			-15.3739	-5.16409	71.6423	-40.5595
		-1.21906	0.125853	0.811754	6.15741			-16.3184	-8.72779	74.5227	-43.9033
		6.37454	0.461373	0.761054	-7.06193			-13.06	-6.87953	69.7935	-56.5503
		0.633572	2.32381	-1.05461	-0.892486			-15.8328	-7.36245	66.56	-50.4978
		3.08243	-5.2649	1.75899	-0.97363			-18.9291	-8.10173	68.2505	-38.4256
		1.26786	5.78614	-0.430301	4.12059			-18.1925	-13.877	69.4174	-47.2007
		0.532946	-2.92096	0.930257	-7.34602			-16.6779	-9.39974	71.1181	-27.8738
		0.481296	0.38803	3.08844	-1.47495			-15.2618	-10.9134	69.7393	-36.175
		1.1319	-4.11029	5.40124	-1.37912			-17.5855	-4.06527	71.6733	-44.53
		2.24981	-2.17004	2.2786	-3.913			-19.3713	-9.68331	73.5243	-24.1275
		0.900376	0.00720799	0.637493	-2.31901			-15.1686	-10.2371	76.8575	-37.0499
		3.15809	-0.280888	-1.91475	-2.19556			-16.6759	-8.77095	73.3195	-44.5891
		2.02061	0.288773	0.982039	-8.67106			-16.7589	-6.47616	67.0552	-46.5634
		0.173158	-4.27921	4.79055	-1.22081			-13.1512	-10.5619	72.689	-46.268
		3.58576	-1.71903	-1.55985	-2.78203			-17.1775	-13.6118	68.839	-39.2058
		0.488303	-0.995913	0.206902	-6.29908			-15.994	-10.1134	72.1009	-43.6287
		-1.92165	1.4304	-1.58947	-4.02427			-13.2145	-11.1286	73.2	-53.0151
		2.57915	-1.74235	1.36356	-3.02445			-23.4584	-11.9721	68.0702	-58.1881
		3.81674	-1.83809	-0.489525	-0.922576			-18.071	-8.33457	71.2225	-29.2744
		-0.204668	1.72564	4.26677	-14.9032			-19.3097	-9.89106	71.2752	-35.8825
		2.678	2.31843	-1.14467	4.59167			-15.6879	-13.284	73.2502	-45.0279
		4.91967	-0.401648	0.0266159	7.61517			-11.5864	-6.13649	70.618	-28.8639
		1.71983	0.158097	2.76508	-3.94926			-20.1566	-12.2502	68.241	-42.7816
		0.755123	5.21114	1.83997	0.370009			-16.033	-15.3605	72.6984	-44.87
		1.72782	5.94619	-0.212329	-0.290718			-19.0025	-6.57502	75.0785	-35.0763
		1.9559	-1.09327	3.21723	9.92807			-15.9793	-15.3068	72.7521	-44.8164
		1.07564	2.62756	0.303359	-1.05914			-19.5256	-11.8845	73.3533	-41.4666
		2.09078	-0.97951	-0.919856	-2.37752			-18.2371	-9.53355	71.2259	-34.4634
		3.37511	0.179289	0.272592	0.849011			-15.3615	-11.0131	69.6396	-36.2747
		0.610317	-1.45033	3.12472	-1.5222			-15.316	-10.6145	72.1056	-35.8738
		4.02822	1.15594	3.05736	0.25195			-20.8244	-1.79956	69.3714	-36.8478
		4.81056	4.39074	-1.78476	8.73138			-15.5626	-9.43486	69.421	-41.3124
		1.60952	3.53784	-1.22399	-6.18948			-19.7076	-8.86623	68.5146	-40.1467
		3.75444	4.28963	-1.16124	-5.60778			-13.1123	-10.5231	72.7279	-46.2292
		4.73869	-0.593462	0.243308	-4.07231			-15.3118	-6.90401	68.6665	-44.8839
		5.00746	-3.37071	-0.215742	-0.738769			-16.8223	-6.32807	70.6772	-28.1094
		3.88845	3.20731	4.71997	-10.2441			-16.7149	-14.6104	72.4697	-48.4365
		2.69807	-2.67097	2.94116	5.66114			-16.1348	-10.7319	69.0652	-49.556
		2.25969	0.282753	0.938176	1.64144			-15.1417	-10.2102	76.8844	-37.023
		2.57967	7.40516	-0.766108	-8.06514			-20.5571	-11.708	69.1764	-38.673
		4.90962	0.589052	0.915362	-11.7641			-16.0498	-8.45921	74.7913	-43.6347
		1.86761	2.30531	0.429694	13.778			-17.3461	-11.7429	73.4318	-37.48
		7.41031	-3.35615	1.67083	-18.3374			-16.2253	-10.8225	68.9746	-49.6466
		1.93154	-2.08339	1.22563	-2.61112			-19.4971	-11.8559	73.3819	-41.4381
		2.041	-0.594537	-1.44099	5.3162			-15.2915	-8.23945	71.0078	-52.0206
		3.5844	2.24347	-1.57697	-0.298559			-15.4477	-7.0399	68.5307	-45.0198
		1.99172	-0.866429	-0.460728	-7.2713			-16.2629	-12.2038	65.2316	-44.1714
		7.07977	-5.29975	0.450119	1.65817			-16.0725	-8.8421	74.8835	-56.9876
		4.78831	0.117674	-0.209347	4.23623			-22.2668	-5.64698	76.9401	-38.8137
		3.00356	2.99358	-3.14656	-9.73876			-19.3782	-3.36892	78.9656	-43.17
		3.96633	-0.824868	0.914502	4.75323			-13.1497	-6.96921	69.7039	-56.64
		0.58871	1.24426	2.53679	-13.1112			-16.1965	-10.316	71.8984	-43.8312
		6.05234	5.93808	1.5278	-0.253053			-15.3566	-11.9801	72.7433	-37.9122
		3.23866	2.65386	-0.0111986	6.75587			-16.7005	-11.5922	74.2126	-43.9859
		5.12076	0.244167	-0.854943	-0.681115			-16.6888	-6.19449	70.8108	-27.9758
		2.86792	-5.07918	-3.0183	14.0278			-16.8149	-4.42508	73.7395	-48.9167
		0.781628	-1.34355	2.6045	6.87127			-16.7523	-9.47417	71.0437	-27.9482
		4.34679	1.06553	0.940947	2.02224			-14.6529	-11.7672	68.1284	-54.8893
		2.24498	-1.99307	3.44801	2.85095			-18.0641	-9.35172	73.2798	-48.7039
		6.49119	2.41752	2.62905	1.87269			-19.1427	-6.71525	74.9383	-35.2165
		4.53944	-0.976036	1.89599	-7.23579			-17.2365	-13.6708	68.78	-39.2648
		2.40324	-4.14061	1.35794	4.72402			-15.3528	-11.9764	72.747	-37.9085
		0.760855	1.59747	0.781214	4.19021			-16.7853	-6.50258	67.0287	-46.5898
		7.96568	0.48759	3.05333	-3.59116			-15.4424	-10.7409	71.9792	-36.0002
		2.02254	-1.56498	-1.05576	2.47244			-17.9903	-8.25388	71.3032	-29.1937
		4.23073	-1.29885	4.12006	-1.32273			-13.3889	-11.2687	71.2421	-27.0031
		2.68132	2.28123	5.89043	-4.11626			-19.7291	-16.1673	60.9167	-51.0175
		0.527033	2.42026	3.87462	14.8163			-15.2406	-10.8158	62.9398	-35.4974
		2.87119	-0.17386	1.52682	1.39517			-18.8796	-8.05226	68.3	-38.3761
		4.28295	2.31672	0.529661	1.4469			-18.4315	-12.0659	75.4408	-47.4408
		1.86604	-2.90562	4.43913	-7.21187			-17.4786	-0.0163415	72.0437	-39.3188
		1.86545	-1.78298	1.02677	7.99328			-15.6417	-7.17131	66.7512	-50.3067
		3.46127	2.39379	-0.94427	-16.6257			-23.2735	-7.86878	63.8583	-50.149
		2.16901	0.998439	1.75176	-5.47824			-13.0647	-10.4754	72.7755	-46.1815
		4.83919	0.578765	-0.288233	-3.54262			-19.8194	-8.97803	68.4028	-40.2585
		1.72993	1.91286	0.14954	10.4727			-18.0051	-6.0833	69.9491	-33.9179
		1.79283	1.37201	-0.167411	-12.1231			-16.9173	-6.42303	70.5822	-28.2044
		3.10307	0.377403	0.400113	-2.73845			-15.4647	-13.0716	75.338	-30.9713
		3.06148	1.96078	2.91334	-1.33867			-19.3611	-3.35179	78.9827	-43.1529
		0.178292	4.84742	0.0779849	1.96943			-16.1304	-10.6396	75.5414	-26.9121
		0.882234	3.55312	2.69722	-10.2275			-12.698	-12.5093	73.9466	-50.2545
		4.35274	-5.40384	3.66253	0.206148			-15.2039	-8.15186	71.0954	-51.933
		7.04993	0.331997	1.90256	-2.20742			-18.7896	-12.0557	72.7084	-49.6534
		2.52138	-0.842268	5.01084	-2.18697			-15.9376	-4.05832	74.1029	-32.7817
		3.93678	-3.2208	-2.2506	5.48409			-20.4667	-14.3761	69.6429	-47.2378
		2.04926	4.02492	3.2572	-8.58785			-20.1665	-10.6759	74.6431	-46.4752
		2.15005	-1.4655	0.282654	0.381177			-13.8938	-9.05135	65.8949	-48.7526
		3.35996	4.25667	-2.44036	3.11599			-15.6673	-4.9516	67.4073	-37.3634
		-1.00445	1.38184	-0.583018	-1.44333			-17.2173	-8.61691	67.052	-47.1588
		1.85568	-0.544272	2.24408	-9.58363			-16.8179	-4.86761	76.0665	-32.0189
		0.818414	-4.93412	2.0629	-5.54423			-18.4525	-13.3287	75.6067	-49.0794
		4.81346	1.97163	0.216724	-4.82042			-13.2732	-7.09272	69.5803	-56.7635
		5.90407	-1.19958	-0.275513	-0.253044			-15.2557	-11.8793	72.8441	-37.8114
		3.85941	-0.0483553	2.58432	-1.13486			-19.289	-11.401	76.4321	-41.7142
		3.19	0.786995	1.84352	-5.1486			-18.4678	-8.04475	76.411	-27.3923
		4.20502	-0.197084	3.63713	-15.1233			-17.4302	-11.8269	73.3477	-37.5641
		2.53781	0.191652	0.550014	-10.0557			-15.4711	-6.3055	72.8922	-42.9533
		4.66252	2.51636	2.6726	8.91219			-18.3682	-12.0025	75.5042	-47.3774
		2.72947	-6.45935	0.942896	-5.93727			-20.0887	-10.5981	74.7209	-46.3974
		2.7841	0.966199	2.48757	16.9597			-15.3309	-12.9378	75.4718	-30.8375
		0.664867	1.32816	2.02602	-5.39096			-16.3743	-10.8835	75.2975	-27.156
		0.925881	3.31441	0.193216	-0.421624			-17.985	-13.6695	69.6249	-46.9932
		3.66847	-7.52799	2.56716	4.23869			-15.1536	-10.7288	63.0269	-35.4104
		4.45927	2.09088	0.183229	0.330002			-17.9518	-11.5199	70.3226	-42.8359
		3.06532	-0.274633	7.01144	-1.29118			-19.3311	-9.91249	71.2538	-35.904
		2.94869	3.47913	0.00335731	6.28098			-15.128	-10.7795	69.8732	-36.0411
		3.00649	-0.560807	-1.12077	2.14171			-15.2441	-8.19208	71.0551	-51.9733
		-0.922817	3.55892	-0.901304	-2.6329			-16.4939	-9.26348	74.4621	-57.409
		-0.994121	-1.19151	-0.721523	-5.14501			-19.2636	-9.84501	71.3212	-35.8365
		3.02476	-4.89702	1.34866	-5.71692			-16.6924	-6.19812	70.8071	-27.9795
		2.99248	2.21598	1.16868	2.42794			-20.7815	-11.9323	68.9521	-38.8974
		4.68692	1.14068	-3.3847	3.88818			-23.4202	-8.01549	63.7115	-50.2958
		0.804243	-2.89115	-0.516762	15.1983			-18.1178	-9.40548	73.226	-48.7576
		1.17693	1.71915	4.57318	-3.93632			-15.3364	-8.91019	75.662	-43.7545
		3.15975	-1.53339	0.338365	-8.36927			-16.0937	-8.14796	76.3808	-31.0574
		2.82208	-8.02443	1.85525	0.627897			-23.1732	-11.6869	68.3554	-57.9029
		4.77893	3.7897	1.40621	-10.2416			-16.7405	-6.24621	70.759	-28.0275
		2.88758	-2.63473	1.46105	5.3517			-20.4815	-14.3909	69.6281	-47.2526
		0.777446	5.81426	0.169417	-1.58083			-19.3484	-9.92981	71.2364	-35.9213
		7.5773	4.12123	0.255891	-7.23782			-12.6785	-12.4898	73.9661	-50.2351
		5.28406	0.820222	0.150962	8.06174			-17.2742	-9.86249	70.5442	-47.1485
		1.00233	1.81098	1.07296	-2.184			-21.07	-13.8786	76.8876	-40.2265
		0.629899	-5.86343	-2.05816	2.19931			-17.0539	-6.26516	76.531	-34.6515
		3.89493	-2.95048	3.253	4.69787			-19.7086	-16.1468	60.9372	-50.997
		3.18	3.52848	0.829444	2.73321			-16.5343	-7.68521	77.3742	-35.5602
		3.26214	2.45746	3.44577	0.370542			-15.7838	-4.78789	66.1335	-33.4038
		1.9495	-2.24568	1.96015	-8.05672			-15.1565	-8.10445	71.1428	-51.8856
		2.84752	1.8837	-0.228076	-9.89299			-16.3649	-9.13446	74.5911	-57.2799
		2.50969	-1.82999	-0.219559	5.04452			-13.2878	-7.1073	69.5658	-56.778
		0.639469	3.8394	0.472387	1.11441			-17.2087	-13.643	68.8078	-39.237
		0.393738	-2.03724	0.952301	-6.34824			-13.9685	-9.12607	65.8202	-48.8273
		3.07422	-2.83677	-1.32851	-3.97908			-18.228	-9.52449	71.235	-34.4544
		6.34462	0.709632	3.25515	-10.4061			-18.209	-6.00277	75.306	-41.3405
		3.51548	-2.81072	4.9153	10.5242			-15.9648	-13.5608	72.9733	-45.3047
		2.51115	0.861325	0.818274	8.12523			-15.1856	-8.13351	71.1137	-51.9147
		5.23708	-0.216563	2.04927	-4.31535			-16.3461	-12.287	65.1484	-44.2546
		5.09282	2.28583	4.59783	-10.2958			-18.8213	-7.88436	77.7369	-33.5587
		6.07938	2.758	-1.22876	-3.23363			-15.2703	-11.2367	67.2817	-32.9839
		4.24632	-2.10061	0.0895052	-11.5006			-15.9782	-8.38759	74.8629	-43.5631
		2.53438	-1.58923	0.773366	-15.2417			-20.923	-13.7316	77.0346	-40.0795
		2.29554	3.37992	3.79626	-0.482065			-22.2909	-5.67104	76.916	-38.8377
		6.46241	-5.09645	-1.71312	3.39182			-21.6527	-9.86497	71.4874	-34.7934
		2.84714	-0.496585	1.30547	-8.20498			-19.4163	-9.99772	71.1685	-35.9892
		1.50437	3.64094	-1.51533	-7.42824			-19.3557	-11.4677	76.3654	-41.7809
		2.61562	-3.02735	1.39555	-0.0934738			-19.0854	-6.65795	74.9956	-35.1592
		3.44589	-0.670207	3.40023	11.54			-18.4493	-4.98626	72.4673	-41.896
		3.38352	-0.750626	-0.150675	-9.14046			-17.274	-9.86236	70.5444	-47.1484
		3.91031	0.813077	1.0188	-0.185341			-13.1161	-6.9356	69.7375	-56.6064
		1.50001	-1.11785	2.61755	-6.33491			-16.5965	-11.4882	74.3166	-43.882
		1.98321	-0.475738	2.50658	-0.553313			-15.7031	-4.98733	67.3716	-37.3991
		1.90109	-2.18103	4.58912	1.21254			-15.9925	-7.94902	74.0897	-33.636
		0.690955	-0.264129	0.64529	-2.11673			-18.4369	-11.703	73.0611	-49.3007
		4.37351	-2.10808	0.417401	-19.1866			-15.2455	-10.5441	72.176	-35.8033
		2.47689	-3.27004	-0.374736	-10.9176			-11.8839	-6.43393	70.3206	-29.1613
		4.72398	2.87675	3.43973	8.72914			-16.826	-4.43615	73.7284	-48.9278
		3.3836	0.808664	1.16343	6.58318			-16.2354	-10.7446	75.4364	-27.0171
		2.63979	-1.38544	4.72531	-5.09772			-16.2516	-9.02122	74.7044	-57.1667
		4.06748	0.527503	3.44601	0.661896			-18.2358	-11.8701	75.6366	-47.245
		3.64825	1.38588	1.3512	2.21306			-20.8058	-11.9567	68.9278	-38.9217
		4.18817	2.04943	1.63048	14.6205			-18.646	-5.18293	72.2706	-42.0927
		4.51801	-1.74038	1.39716	2.20713			-18.321	-9.61746	71.142	-34.5474
		2.04423	3.49626	3.4199	-0.362679			-16.3597	-10.9569	68.8402	-49.781
		1.91077	1.10256	0.878189	-4.08826			-15.9336	-4.93768	65.9838	-33.5536
		4.67868	-2.16972	4.53929	3.68632			-16.9248	-4.53504	73.6295	-49.0267
		-0.161938	-2.98391	4.87699	-4.81471			-19.3334	-11.4455	76.3876	-41.7587
		5.18579	-6.87758	-1.25818	-13.8114			-14.5713	-3.17066	63.8527	-50.2929
		3.48081	1.00547	0.215891	0.637383			-15.7382	-5.02244	67.3365	-37.4342
		2.19211	0.348904	1.84526	-6.18177			-16.2458	-12.1867	65.2486	-44.1543
		4.78997	-3.3012	1.82989	-6.25607			-17.4386	0.0237181	72.0838	-39.2787
		0.488568	1.57507	-1.54977	-1.44156			-13.7221	-8.8796	66.0667	-48.5809
		4.06216	2.65131	0.408293	-1.77418			-22.3853	-12.1835	74.5681	-32.1057
		4.19336	0.260636	1.14717	-0.931501			-17.4508	0.0115208	72.0716	-39.2909
		5.03382	6.087	2.39431	-5.29244			-13.5432	-11.423	71.0878	-27.1574
		1.45673	-1.35381	-1.62385	-5.06303			-17.5122	-3.99194	71.7466	-44.4567
		3.71561	-3.54079	-0.730733	-18.0364			-15.7001	-7.22979	66.6927	-50.3652
		8.03018	0.651433	-2.89937	-7.21499			-16.1857	-3.2641	76.2757	-53.5617
		1.0402	3.29259	0.253651	-0.337			-12.7582	-12.5696	73.8864	-50.3148
		6.78237	-7.38385	3.73059	0.725125			-13.1218	-6.9413	69.7318	-56.6121
		0.162433	2.18427	-1.63805	0.0932249			-15.8131	-4.81726	66.1042	-33.4332
		2.11268	5.24928	-3.69505	-5.29689			-15.3578	-9.23012	69.6257	-41.1077
		4.75739	4.16907	3.55398	7.86528			-16.7704	-11.662	74.1427	-44.0558
		7.09417	-3.31979	-1.5572	-14.3467			-13.3244	-11.2042	71.3066	-26.9386
		2.77477	0.155988	0.590088	0.603386			-18.0375	-13.722	69.5724	-47.0457
		1.03965	-1.06923	-0.0584703	10.9392			-15.9921	-7.94864	74.0901	-33.6356
		1.82608	-0.393572	-0.318976	-1.18439			-15.4068	-12.0304	72.693	-37.9625
		1.97954	2.61573	2.20373	-2.12406			-13.1634	-10.5742	72.6767	-46.2803
		5.01197	2.31316	0.162112	-6.35937			-15.5184	-9.09219	75.48	-43.9365
		4.0651	3.0528	1.39622	9.41281			-14.9877	-10.5629	63.1928	-35.2445
		2.95301	-2.68402	-0.739062	-14.6661			-15.7326	-13.3286	73.2055	-45.0725
		-0.733252	1.70521	3.42246	4.6108			-14.5686	-11.6829	68.2127	-54.805
		1.56894	-2.48911	3.80027	1.74418			-15.5214	-9.09519	75.477	-43.9395
		2.3693	2.03481	1.69458	0.674406			-13.2985	-11.2126	73.116	-53.0991
		2.28253	2.52095	1.89072	2.17049			-21.6246	-9.83688	71.5154	-34.7653
		1.78982	-2.56859	0.654255	-3.78574			-17.3387	-11.7354	73.4392	-37.4726
		3.61387	2.36512	2.84323	-5.57533			-18.3607	-7.93759	76.5181	-27.2851
		4.99919	-1.41368	0.171686	-4.66473			-20.7854	-11.9363	68.9482	-38.9013
		-1.58524	-2.15075	3.01945	8.53624			-15.2281	-11.1945	67.3239	-32.9417
		3.64816	2.61942	-1.65345	-3.75464			-18.3012	-7.87818	76.5775	-27.2257
		2.31294	-0.26103	3.2885	1.28189			-14.0647	-9.90005	69.8738	-43.6825
		1.68439	-2.17933	-0.926047	-1.28908			-15.8853	-15.2128	72.8461	-44.7223
		1.69335	2.72943	2.42913	2.79335			-15.1709	-10.8224	69.8303	-36.084
		2.57316	1.42854	-0.807178	-0.419073			-19.3065	-11.4185	76.4146	-41.7317
		3.64496	-2.49287	1.3193	-7.65437

## Sheet: Fig.2b
Fig.2b
	FRAD	Mackerel	Sardine	Squid	Saury		FRAD	Mackerel	Sardine	Squid	Saury		Observed RDFPA	Mackerel	Sardine	Squid	Saury		Simulated RDFPA	Mackerel	Sardine	Squid	Saury		Simulated RDFPA	Mackerel	Sardine	Squid	Saury
	Warm zone	50.1372	45.0707	18.9196	-2.39989		Cold zone	65.809	53.3803	-45.0908	32.2489		Warm zone	43.3271	42.949	17.9298	-10.9556		Warm zone	13.0863	6.2557	-3.12571	-2.05097		Cold zone	11.4329	14.6015	-2.5466	8.27816
		47.6985	50.7906	25.4421	-12.8764			66.964	57.1571	-39.6683	29.1436		Cold zone	58.4338	51.9046	-51.2182	36.4025			13.8878	12.3327	-1.56694	1.06278			12.9184	11.4922	-1.78421	2.34532
		50.0506	46.2441	21.6554	-2.06664			64.555	55.7083	-42.6727	42.6079									11.663	8.76826	-1.17532	2.60878			9.27806	9.07292	-2.66659	9.88854
		48.1958	44.2891	16.784	-7.83343			65.5205	56.0428	-45.6338	41.6814									15.2716	16.4818	-3.01464	-6.64768			12.2498	16.6968	-4.58561	5.55802
		48.7212	48.1396	25.7836	-3.73273			65.8678	52.8349	-47.0581	40.4653									16.8068	9.64179	-4.28918	-5.67771			12.2205	15.5301	-4.49124	-5.93912
		46.6193	45.5603	21.3372	-7.13353			65.7753	56.5019	-48.6726	46.9686									16.7809	12.7904	-4.03843	15.105			13.0363	13.7436	-6.8549	0.0835119
		46.4195	45.7037	19.0895	-5.61034			64.6021	54.3297	-45.9691	36.0043									14.8565	13.4154	-5.40237	0.407177			10.4753	11.3264	-5.75191	3.28323
		47.706	46.9526	23.0496	-8.84892			67.2304	55.4734	-49.4823	35.1492									11.1164	11.662	-4.48414	-1.18799			12.2971	11.0189	-3.39058	7.37253
		51.4531	49.7628	20.0814	-3.12452			64.221	59.0144	-46.0558	26.5492									14.1121	14.6727	-2.48406	10.7059			12.2125	12.5334	-1.37755	4.88961
		50.8828	48.4459	18.371	-6.26281			66.549	55.6722	-47.5038	36.4364									16.2092	13.1984	-4.33264	-1.95806			12.6932	9.59695	-6.4422	-0.37481
		51.3146	44.5015	24.9854	-4.17947			69.3384	58.4252	-41.8744	30.534									12.6034	15.2485	-1.92487	3.64976			11.564	10.4231	-2.89701	-0.835006
		53.2751	48.4507	23.6977	2.11076			67.2958	54.1572	-43.9415	32.8037									13.4576	13.8201	-3.83798	-6.67814			10.4752	12.486	-5.35654	4.1822
		49.5436	48.4656	27.5183	-6.88605			63.0944	58.7564	-51.7444	37.3651									16.5149	9.64796	-1.52677	-4.458			11.1256	11.5019	0.00386785	0.193032
		48.8812	48.91	19.7744	-10.6668			65.527	54.3664	-50.2705	39.0086									13.517	13.2637	-1.26561	-9.57572			10.0516	9.88099	-1.3791	-4.66964
		48.8054	51.401	20.1482	-10.5608			65.46	55.9823	-45.6943	41.6209									13.7613	13.8571	-3.06436	1.49619			11.1979	13.5425	-5.05052	-0.82938
		50.0291	45.195	23.9768	-7.42178			65.7427	56.8134	-45.5859	45.4754									13.5096	14.8107	-6.79893	5.35338			11.7708	13.0957	-7.23378	3.67332
		48.8661	48.2845	25.9285	-3.58784			66.9731	58.4964	-48.6022	36.5747									13.3837	7.85339	-2.21953	-2.65114			12.8411	9.82228	-2.09008	-0.487981
		51.5276	49.8373	20.1559	-3.04998			67.3015	55.4203	-50.2537	35.4011									15.7437	16.0366	-2.09806	6.14127			12.0262	7.52398	-3.51635	8.58292
		47.8231	46.6384	25.9962	-4.53941			65.3414	57.5699	-44.947	38.489									12.0024	6.68698	-3.33074	4.5273			10.8637	13.328	-1.04983	0.304233
		49.6092	48.4631	17.8677	-1.32087			68.8174	52.5075	-47.9028	36.8383									13.8873	14.3604	-2.47276	7.87259			10.4313	13.2046	-3.92677	2.61324
		48.855	45.0285	22.3106	-8.97735			63.2313	56.0865	-47.8102	36.2947									13.7825	17.5232	-4.63992	1.21268			9.89362	15.1105	-3.26804	-0.797748
		48.913	51.4453	29.7037	-1.61191			70.0043	55.2654	-49.0892	40.1785									13.0432	8.69797	-3.85147	-6.63816			11.4744	15.4079	-0.807337	-7.17623
		48.8859	51.4182	29.6766	-1.63896			66.6271	54.8394	-47.2873	38.7665									15.6665	13.0116	-1.44253	1.40025			11.9874	10.6002	-2.69111	2.49435
		49.4711	51.3765	21.939	-9.58732			63.3479	59.6206	-45.8215	40.8111									10.76	12.217	-3.8771	5.41507			10.5683	15.4313	-4.0996	2.20726
		48.7927	46.8762	25.8386	1.4532			67.4237	55.4804	-43.9945	31.883									18.5829	15.6617	-2.39667	4.25446			12.8964	11.2018	-2.51453	1.52263
		48.8258	44.9993	22.2814	-9.00655			68.4182	59.1437	-47.3757	44.7289									13.1013	12.5105	-3.20608	16.4109			7.60625	13.0259	-2.79287	11.289
		48.1081	48.0377	20.4806	2.81464			64.5588	54.2864	-46.0124	35.961									13.1753	14.4514	-3.21674	-5.67539			11.8216	11.6418	-1.76541	0.371243
		47.7149	46.5303	25.888	-4.64756			65.8717	56.8399	-47.1321	33.9424									11.6746	14.2916	-0.406091	3.89682			9.73813	14.6913	-4.44008	-0.550955
		49.6808	46.4677	16.7677	-9.46881			67.9569	61.4493	-46.5224	30.8334									16.1792	17.4117	-4.36846	-3.26308			12.5924	15.7523	-3.55855	-5.20302
		48.5537	51.1493	19.8964	-10.8126			66.2366	54.7282	-44.6771	35.3061									9.00453	14.5927	-1.70582	13.1156			10.3993	10.3709	-3.78809	-3.0518
		49.7381	46.5351	28.0984	-3.80254			62.6513	55.4203	-44.3338	43.5929									13.7174	14.3921	-2.013	3.07562			10.383	14.2773	-3.40089	1.35667
		48.0774	49.8242	25.6619	2.46692			68.9512	58.5935	-49.8882	39.2145									16.1429	14.3439	-5.70965	-0.661621			10.3051	17.0092	-5.95206	1.93576
		49.6307	48.4846	17.8892	-1.29938			68.8997	58.3854	-46.457	32.3024									15.6911	8.93695	1.68673	10.0717			12.4969	13.6091	-2.15607	6.37566
		49.66	48.5139	17.9186	-1.27002			63.2362	56.8565	-49.4101	36.0819									12.1463	14.2148	-3.84308	6.84399			9.36925	15.7354	-4.7111	12.3984
		49.6206	46.4176	27.9809	-3.92007			68.9497	58.592	-49.8897	39.2129									15.1293	13.5268	-4.08629	4.58592			11.7077	15.04	-3.45217	4.10969
		51.0684	45.9766	26.3167	-7.65564			65.6511	62.7322	-42.0517	40.3866									13.2214	15.0007	-1.30552	-6.91097			9.20756	11.6829	-1.83434	8.17155
		49.6866	46.4288	20.3059	-8.82035			65.8952	57.1439	-44.0097	42.5696									13.9679	14.8916	-2.11069	1.47426			9.95154	14.0573	-4.47115	3.82505
		47.6515	42.052	23.6587	-10.6191			66.1032	60.3055	-47.5572	46.4781									14.1664	15.1031	-4.84787	4.02355			10.1248	15.4862	-6.10427	3.24085
		48.7731	51.3686	20.1158	-10.5932			66.7658	54.9781	-47.1486	38.9052									15.0131	13.4489	-3.97992	-0.323927			10.6907	16.1572	-5.83705	-1.90817
		50.7603	48.734	20.1229	-1.23941			65.3428	57.5713	-44.9456	38.4904									11.9108	9.66999	-4.70964	4.01141			11.7946	8.12426	-5.7564	2.27061
		49.2868	48.3187	24.2038	-1.27449			69.7734	60.943	-51.3926	42.1422									15.9545	12.4029	-5.80056	13.496			10.9382	13.18	-4.64394	6.15068
		47.7781	46.5422	29.0329	-5.45042			63.9997	59.2559	-46.371	31.2339									12.2678	12.4636	-4.27647	4.47201			12.897	11.9225	-4.0995	4.42937
		47.6305	46.8771	22.9741	-8.92439			66.2625	60.2448	-48.9408	35.3442									14.8977	15.3791	-2.82876	6.42259			11.8828	18.9496	-5.34829	1.52043
		49.5136	46.7409	19.7114	-9.3598			65.2207	57.4491	-45.0677	38.3683									13.4108	15.902	-2.44226	1.45554			10.0334	16.7853	-0.580866	8.4769
		46.4035	49.0294	18.5426	-18.2854			67.8399	61.3323	-46.6393	30.7164									12.3837	14.8977	-3.42913	5.57488			10.2277	9.78902	-2.60727	-0.369483
		49.7554	49.8035	22.3884	-5.61297			66.8577	54.2481	-47.1635	47.166									14.3476	10.1584	-0.640642	6.1059			9.35564	16.9653	-2.36882	3.90244
		51.6552	46.1961	19.3395	-5.33371			65.3901	55.9123	-45.7642	41.551									16.173	11.6072	0.489743	13.0864			11.2643	12.0357	-4.73702	6.88203
		51.1475	48.5347	28.6183	-13.0948			65.4981	51.9159	-46.701	34.4999									13.9462	15.9391	-2.22918	-0.36449			11.4892	13.2727	-1.82527	6.20257
		47.1896	45.5641	20.4632	-3.48593			68.7801	58.4224	-50.0593	39.0434									15.8796	17.8628	-2.075	-17.2382			9.24688	17.0086	-3.45272	11.0996
		48.8165	48.5227	23.1164	-7.44658			65.9287	53.9274	-49.49	36.841									16.1447	12.6173	-4.42492	11.3793			14.691	13.931	-1.52655	7.28547
		47.4783	49.0393	14.7459	-10.6156			69.3251	58.4119	-41.8877	30.5207									11.7665	8.30376	-3.31387	-4.02456			11.3618	15.0936	-3.26998	5.31465
		47.6797	50.7718	25.4234	-12.8952			66.3647	59.7797	-48.8535	44.132									12.5141	8.63698	-1.9	6.35083			12.0664	10.397	-3.68905	0.401007
		46.7943	52.5104	20.2698	-7.7522			65.3459	56.09	-44.704	35.0575									12.9424	9.42246	-2.79017	4.99906			9.8719	11.2938	-4.89591	4.80289
		49.7601	45.0315	25.1772	-9.47341			65.1211	55.3138	-48.7097	36.1868									14.6985	14.1548	-2.07696	5.00211			9.94371	14.4238	-4.62575	-1.19848
		49.0759	48.4346	18.8849	-7.1663			68.4004	59.1259	-47.3935	44.7111									16.8061	15.1777	-6.94553	0.290682			11.1608	17.941	-2.66906	6.6388
		52.3582	49.3986	27.1214	-6.6772			69.2178	56.9484	-46.5394	29.7433									14.4322	13.3519	-0.559404	-0.534185			10.493	12.8373	-3.01987	-0.28552
		49.5032	46.7306	19.7011	-9.37013			69.3292	57.7833	-44.9534	40.2587									14.0816	12.7196	-2.95642	6.24232			11.4026	13.1493	-1.15631	14.7174
		50.6889	47.7893	23.8653	-9.39694			63.9616	59.2339	-43.008	33.6802									13.682	18.4707	-4.78265	0.211575			10.4726	15.7954	-2.61232	-4.46306
		49.964	46.1575	21.5688	-2.15323			66.4547	57.7668	-47.8291	38.1007									9.85956	14.1988	-2.63357	5.60835			9.05338	14.0407	-6.08558	-1.28638
		48.1741	48.5839	24.4347	-3.64482			65.9881	61.4939	-44.8321	38.9506									14.7354	15.0163	-3.33891	-3.10967			10.3265	13.505	-5.83741	2.21334
		52.4882	49.5286	27.2514	-6.54724			66.4249	60.4071	-48.7785	35.5065									11.8512	11.4912	-3.29592	3.68467			8.74156	13.4804	-4.41001	5.41266
		50.3595	44.2326	21.8084	-5.11636			64.3442	55.4974	-42.8836	42.3971									14.0342	13.6691	-6.85672	5.33145			13.6376	15.5307	-5.43318	3.98596
		50.907	50.9856	21.4761	-3.35403			65.7331	53.6267	-47.4105	33.0145									13.5233	10.6573	-1.76054	6.29291			11.1242	13.7415	-3.61367	15.3955
		49.8153	46.0088	21.4201	-2.30198			66.736	57.3803	-45.9359	40.2428									13.5237	13.0585	-4.6693	5.30511			10.1115	12.7786	-5.53587	9.71708
		49.2569	48.858	23.1148	-11.2066			63.8519	59.1241	-43.1177	33.5704									12.8477	12.2094	-4.22806	7.98273			11.6039	12.8368	-4.58411	0.34226
		48.1065	49.8533	25.691	2.49605			65.5894	53.5882	-49.8293	36.5017									13.4352	7.39126	-6.41568	-1.32511			9.91017	12.3081	-7.79774	2.02363
		48.905	51.4373	29.6957	-1.61988			68.8176	54.8958	-49.0276	35.8214									14.576	13.1555	-5.32324	-3.58886			12.0722	13.0316	-6.80779	-4.69707
		49.6614	46.4483	16.7483	-9.48821			66.7919	56.8695	-42.9577	40.7778									15.9934	11.0026	-2.84948	7.96656			11.0386	15.6268	-3.36858	-2.44423
		51.8538	46.3948	19.5382	-5.13508			65.0366	57.1786	-49.0226	41.9075									11.366	9.77056	-0.664067	-3.10726			9.62356	17.2214	-3.81945	-9.56207
		47.1545	45.5289	20.4281	-3.52104			66.3054	60.2876	-48.898	35.387									14.1416	11.8553	-3.71717	2.64957			11.0669	11.9853	-5.09786	8.35329
		49.9373	45.1031	23.885	-7.51362			66.5832	59.9981	-48.6351	44.3505									13.0013	10.7933	-3.16903	-7.7197			10.509	14.5516	-4.93674	2.91173
		47.8686	46.684	26.0417	-4.49384			67.7869	59.031	-47.5709	29.9075									14.6248	11.2914	-2.78601	-0.546916			9.55255	12.409	-3.98089	9.01049
		49.5872	46.3842	27.9475	-3.95347			65.9287	53.8223	-47.2149	33.2101									15.4895	12.2158	-2.20241	13.9309			13.1258	13.8292	-5.63178	13.8077
		51.9097	52.9965	22.5757	-7.82156			66.6601	54.8724	-47.2543	38.7994									14.9089	15.1943	-3.91074	4.13274			12.5009	13.4331	-1.83618	4.11955
		48.8926	48.5987	23.1925	-7.3705			65.5385	54.7427	-49.0257	35.3309									15.0636	11.9538	-4.49391	8.54407			12.2169	13.7306	-5.00814	4.82312
		47.6158	44.9217	29.1102	-7.11389			67.2321	55.4752	-49.4806	35.151									13.4621	14.9925	-3.51658	15.2975			12.105	15.5077	-2.90829	-0.0728613
		49.1573	48.7585	23.0153	-11.3061			67.7532	56.8874	-48.4099	40.0857									13.2522	14.5042	-2.58538	-7.05525			10.8685	15.0418	-3.52372	-3.26437
		48.0653	49.1485	24.5339	-8.25978			66.462	58.6649	-43.8476	42.9063									13.765	13.2262	-3.31267	11.8979			10.0062	15.3136	-3.95003	9.14814
		49.6744	49.1068	22.0115	-8.86493			65.9745	53.8681	-47.1691	33.2559									12.595	10.6721	-3.63871	3.59791			11.0418	12.9987	-5.30911	-3.31781
		49.7478	51.6532	22.2157	-9.31058			68.1265	58.2048	-46.2793	26.3566									15.5064	10.6537	-4.93597	-1.22685			9.60398	13.3971	-6.64417	2.83652
		48.3804	46.5936	22.8972	-3.96075			69.9768	55.2379	-49.1167	40.151									14.6568	10.4323	-3.95915	7.19259			10.8046	13.8696	-3.48726	1.44446
		51.1888	48.7519	18.677	-5.95682			65.8831	58.4314	-46.7	34.5527									14.6931	14.6737	-4.16802	-8.10296			13.9807	10.8735	-3.5508	3.54763
		49.3315	49.1827	19.7023	-7.57068			67.9899	55.9406	-46.934	33.6434									10.6863	15.8271	-4.24034	6.88571			9.41285	11.8816	-2.95486	5.4499
		47.4974	50.1837	27.8962	-11.7969			67.2054	55.3242	-50.3499	35.3049									15.1921	14.7636	-2.81615	-0.52076			11.1136	17.2029	-2.33599	2.60816
		50.2522	46.8666	21.4863	-8.41318			69.2831	58.3699	-41.9297	30.4787									15.3888	8.48062	1.47129	4.42959			11.8376	4.22814	-0.939001	2.50974
		50.8802	48.3137	25.1572	-4.80344			68.8796	54.9577	-48.9656	35.8834									13.7875	12.1257	-3.03678	1.71574			9.79641	12.0128	-4.22601	0.306091
		48.6952	48.6044	23.5233	-8.95318			66.5267	54.739	-47.3877	38.666									13.7077	14.0648	-6.11977	7.08887			11.7824	10.4246	-4.98616	3.64092
		48.1515	50.8922	23.7952	-6.30822			66.1424	59.2494	-43.664	38.0959									13.049	14.6035	-3.57385	5.19875			10.483	15.7175	-1.26626	6.92372
		50.1506	47.4284	26.9343	-7.19326			64.8223	58.003	-43.5696	39.531									12.7796	12.1709	-2.69595	3.68595			10.4059	11.5024	-6.22949	11.682
		50.9205	48.8943	20.2832	-1.07913			66.9871	58.3809	-46.411	37.8099									14.9859	13.0786	-2.08209	-4.46645			12.5676	10.4942	-3.27322	-3.97466
		49.5856	47.5567	26.8234	4.80062			68.9393	52.6294	-47.781	36.9601									13.846	11.6595	-1.78826	17.0534			8.95744	18.9673	-3.98783	0.557375
		49.6897	47.1988	26.4952	-0.129524			69.3164	58.6531	-45.9246	30.8912									15.1447	13.4582	-2.57793	2.18002			11.2483	15.1066	-6.44817	19.0065
		49.6617	48.5837	27.6365	-6.76791			65.7695	56.1492	-48.7548	28.625									12.3579	8.41597	-2.18497	-0.91334			10.3645	11.784	-5.0908	5.37616
		48.8716	45.0451	22.3273	-8.96072			65.3192	55.5119	-48.5115	36.385									15.3624	10.8049	-4.25599	2.53362			11.8163	12.3477	-7.56604	6.9046
		48.7284	48.7573	19.6217	-10.8195			65.879	57.1277	-44.0259	42.5534									12.5124	12.2307	-0.900994	8.60444			9.06718	12.9183	-6.33055	5.84279
		50.6158	47.0227	14.6264	-8.88887			66.2269	60.4292	-47.4335	46.6018									15.2698	10.8828	-3.97723	7.18674			13.5628	11.094	-4.95733	7.11328
		47.5092	49.0702	14.7768	-10.5847			67.8461	59.0902	-47.5117	29.9666									12.7308	18.861	-1.58333	6.95281			8.77402	14.2357	-3.774	4.14754
		49.0894	48.6905	22.9474	-11.3741			63.9926	59.2488	-46.3781	31.2267									15.5738	10.7445	-2.65237	2.76945			11.5064	14.1005	-3.69883	19.2303
		47.8708	48.954	24.3393	-8.45434			66.6642	59.7753	-47.3063	34.1592									14.2674	15.3619	-3.94564	-2.90293			12.1088	15.0681	-5.9063	-3.24134
		46.9468	48.6524	14.9659	-9.33472			65.9132	51.4955	-54.0818	37.0565									13.9152	12.6891	-6.21916	-5.96438			10.7884	15.2546	-6.50715	9.06645
		50.0588	48.6596	15.0659	-7.64049			69.0341	57.4882	-45.2485	39.9636									14.08	19.2461	-3.02813	11.4383			11.2152	13.9032	-5.12749	-1.17249
		51.2585	49.5682	19.8868	-3.31911			68.1618	56.1126	-46.762	33.8154									15.3382	18.3664	-3.34541	0.698493			12.5368	18.551	-2.48317	1.36378
		50.5018	47.5549	27.1416	-4.33666			65.7153	53.2866	-45.1845	32.1551									11.4811	10.4563	0.390893	4.30293			9.23763	11.7161	-3.68281	8.70964
		50.3477	47.0841	22.1346	-7.36135			63.3721	56.9925	-49.2741	36.2179									14.07	9.57862	-1.63601	-3.85766			10.6562	17.1575	-4.62893	5.04706
		51.7932	46.3342	19.4776	-5.19567			65.0671	57.2091	-48.992	41.938									14.0275	15.7251	-4.79266	5.00238			9.38183	18.1961	-3.84439	1.30341
		48.2547	46.4679	22.7715	-4.08644			66.7085	57.3528	-45.9634	40.2153									11.5313	14.591	-5.88191	0.828349			9.67881	11.242	-3.38546	-5.29747
		46.6924	45.6334	21.4104	-7.06041			66.4687	62.4005	-46.1858	35.6633									13.6263	12.0178	-4.88601	-1.84427			13.6695	13.4403	-3.05415	1.90257
		49.5711	46.358	16.658	-9.57854			64.0519	51.7387	-45.1654	32.8979									13.5477	12.5806	0.0343221	1.20374			11.6642	13.1242	-3.19426	0.674119
		48.7413	46.8247	25.7872	1.40173			63.5895	58.1284	-51.8155	33.8348									14.1006	15.5897	-5.55573	3.46976			10.2754	13.9242	-4.32765	-5.5704
		47.7102	46.4743	28.965	-5.51835			67.1607	55.9707	-48.4652	30.8814									14.0798	12.0931	-2.39629	1.23984			10.1796	13.5034	-2.7897	5.32583
		47.8508	47.0973	23.1943	-8.70417			67.9821	55.9328	-46.9417	33.6356									11.4204	13.1245	-2.33696	-2.28368			9.07559	15.9557	-1.37107	2.3051
		51.1051	45.7937	18.8724	-6.94684			67.0336	61.8294	-45.097	31.9059									11.0195	13.812	-3.79991	-0.821011			12.516	15.5459	-6.60655	-2.94111
		49.0759	48.1079	23.993	-1.48534			66.035	59.142	-43.7714	37.9885									13.9734	12.5791	-3.04777	2.88109			11.1636	14.9833	-4.07602	16.5327
		46.9344	48.8702	25.5178	-6.41728			65.6872	56.7579	-45.6415	45.4199									13.4226	12.0015	-2.87152	-1.43251			12.8992	12.4892	-5.36891	5.27162
		50.0952	51.7549	22.2867	-1.53437			65.708	53.6016	-47.4356	32.9894									13.9699	10.6431	-3.2957	2.49304			7.29801	13.3429	-3.96035	9.93211
		48.0115	50.2788	19.6816	-6.74509			65.7966	53.7954	-49.6221	36.7089									13.4512	12.104	-1.78789	8.14618			12.5075	9.79069	-2.3269	6.87994
		50.2914	47.2996	24.3961	-5.84169			67.2359	58.6297	-46.1622	38.0587									15.8768	13.0653	-2.88596	8.00768			12.0005	13.4814	-4.25299	5.59644
		49.9993	45.1651	23.947	-7.45161			64.1355	59.4078	-42.8341	33.8541									13.8803	17.0445	-1.05737	-3.37473			10.2115	14.6501	-2.00012	5.04207
		50.3702	47.4233	27.01	-4.46825			65.9517	57.2004	-43.9531	42.6262									11.7439	13.8458	-2.36409	-6.10958			8.95248	8.62074	-2.00554	-3.68307
		50.298	47.5757	27.0817	-7.04588			69.0994	58.5851	-46.2573	32.5021									15.9591	11.3926	-4.48682	7.28712			9.94013	14.6376	-5.43755	11.7943
		53.0957	44.7547	14.8928	-5.87078			69.382	57.1126	-46.3752	29.9075									13.1415	12.2522	-1.71823	19.9253			9.33041	14.7732	-2.6591	15.3556
		50.6663	47.7668	23.8428	-9.41951			66.8773	58.4006	-48.698	36.4789									11.7794	9.4778	-1.23024	-0.667941			10.2753	13.9122	-5.7111	7.13572
		48.1612	48.571	24.4218	-3.65772			65.6969	62.778	-42.0059	40.4324									14.0029	10.8545	-3.99915	1.08965			12.0586	11.4162	-4.2408	2.65207
		47.8173	51.0072	25.3329	0.305675			66.1238	59.2309	-43.6825	38.0774									16.1822	14.9868	-0.223203	4.46943			11.283	9.65998	-2.93934	1.25795
		49.4816	47.1694	23.1382	-6.51327			66.0097	58.1468	-49.088	29.9993									14.7206	14.8872	-3.74836	5.81463			12.2199	11.8884	-2.76912	-1.67506
		49.7323	47.2413	26.5378	-0.0869736			67.5749	55.6316	-43.8433	32.0342									12.6716	12.4343	-0.749014	1.79385			10.4972	12.7005	-4.56901	12.2035
		48.7865	44.96	22.2422	-9.04577			64.1155	59.3878	-42.8541	33.8341									15.3146	11.906	-0.735346	0.522144			13.452	15.2562	-4.2173	8.61648
		47.3483	48.9093	14.616	-10.7455			65.435	55.9573	-45.7193	41.5959									16.4364	10.8391	-2.85183	4.53773			9.48422	12.1856	-3.91802	6.60187
		51.1069	50.6666	18.6412	-12.4979			67.5422	57.2362	-49.3458	38.9219									12.1556	14.3316	-1.89918	14.6051			10.9073	12.9182	-6.1446	9.80151
		47.546	48.0254	22.7827	-12.0587			67.5083	55.7513	-49.2044	35.4271									11.3778	17.5587	-1.33651	0.393325			11.3012	11.8728	-4.61409	-2.59465
		48.1129	48.0426	20.4854	2.8195			69.8258	60.9954	-51.3402	42.1946									13.9166	18.8958	1.6895	0.523567			9.77915	19.3704	-0.332643	4.23854
		50.7613	47.1683	14.772	-8.74331			69.8461	61.0157	-51.3199	42.2149									13.2431	18.857	-3.10361	5.24173			9.93823	15.0503	-4.78324	3.88327
		47.5242	50.6163	25.2678	-13.0507			67.3236	55.4424	-50.2316	35.4231									11.7547	15.4823	-1.20814	5.46353			8.94107	18.3969	-3.16407	-0.155373
		48.5921	50.0855	24.4304	-8.10989			67.823	61.3154	-46.6563	30.6995									13.2722	11.3815	-2.93087	9.38355			10.1102	15.3638	-5.75912	3.26769
		48.3688	51.1096	24.0126	-6.09086			64.294	56.9924	-48.6022	32.0758									15.2841	14.3823	-4.76349	4.03028			10.2033	12.2756	-2.65596	5.06078
		49.579	46.3659	16.6659	-9.57062			65.7459	58.2942	-46.8372	34.4155									12.2296	10.1951	-4.33224	2.85344			13.3984	13.8581	-5.38888	8.60089
		50.6214	47.7219	23.7979	-9.46443			65.1881	55.3808	-48.6426	36.2539									14.1905	15.6636	-6.01452	12.6498			11.5165	15.6591	-8.75862	18.0237
		49.3165	45.0638	21.8059	-8.08531			66.5122	56.4072	-47.7855	38.4238									14.3441	15.2093	-2.49905	1.75805			12.345	17.0066	-2.59902	-6.259
		52.5416	49.582	27.3048	-6.4938			66.2845	51.3654	-49.9475	38.3798									14.6884	10.3052	-5.30428	6.45461			12.2076	12.9255	-4.90915	-0.98161
		49.8346	47.3437	26.6401	0.0153718			67.1322	59.7911	-43.7492	36.5726									11.432	11.7563	-5.17466	-5.16775			9.1834	13.2247	-3.4044	-7.84449
		47.2147	45.5891	20.4883	-3.46085			66.3033	57.6154	-47.9805	37.9493									14.2819	16.0612	-5.57151	7.96414			7.84009	15.961	-5.01699	4.78358
		49.211	48.5697	19.02	-7.03119			65.7627	56.8334	-45.5659	45.4954									16.5413	15.1156	-2.04023	1.0564			11.8418	13.9626	-5.05086	1.42778
		50.4786	44.3517	21.9275	-4.99726			66.3944	59.5055	-47.5762	33.8893									14.1992	18.3122	-4.26452	-1.05045			10.3287	17.1897	-5.54196	-3.35482
		48.468	49.9613	24.3062	-8.23403			68.8109	54.889	-49.0343	35.8147									14.2838	13.9698	-6.48417	3.189			10.9463	13.5581	-5.13035	5.13968
		47.7441	50.934	25.2598	0.232515			66.5272	55.6504	-47.5257	36.4146									12.9008	13.6301	-2.51484	2.00535			9.89904	15.795	-3.10221	3.36418
		50.8361	46.6967	21.7465	-7.55742			69.5104	58.8471	-45.7306	31.0852									16.0153	13.528	-3.61605	4.67945			8.71192	12.8785	-4.85319	4.47048
		48.2217	44.315	16.81	-7.80747			65.8085	51.3908	-54.1864	36.9518									12.4252	14.4621	-4.43151	8.74929			9.54122	13.2586	-2.83916	-8.39666
		49.9974	50.0455	22.6304	-5.37095			66.3782	57.0224	-46.2937	39.8849									14.8953	14.0885	-4.78235	13.9294			14.0155	16.8028	-4.63617	11.1613
		48.6798	48.3859	22.9797	-7.58334			65.602	52.0199	-46.5971	34.6038									15.6127	13.1587	-3.01581	6.8359			13.221	12.4178	-5.32332	4.8934
		50.9369	48.9698	27.8366	-8.26334			66.0175	56.3971	-48.5068	28.873									14.2056	18.3472	-1.30955	-1.40821			14.1958	15.3192	-3.16492	-6.58838
		46.4667	49.0926	18.6058	-18.2222			65.8513	53.7754	-48.8825	31.7633									13.4742	11.1146	-1.95322	-2.29448			11.3976	13.9933	-2.32399	7.39525
		48.9694	47.0529	26.0153	1.62985			67.3018	55.4206	-50.2534	35.4013									13.1819	12.8139	-1.30638	0.820483			9.46103	12.4593	-5.2321	7.74755
		49.1111	48.5328	26.3395	-4.09926			66.4418	60.424	-48.7615	35.5234									12.7482	14.6097	-1.20834	-0.336358			9.22722	17.8497	-2.35531	6.25914
		48.7406	51.2729	29.5313	-1.78429			64.4238	55.8535	-46.5143	50.2215									11.9001	15.5151	-3.23484	2.04467			10.6924	16.7855	-1.40384	9.60967
		51.9117	52.9986	22.5777	-7.8195			67.6442	60.3955	-48.1698	29.3978									14.349	10.0863	-3.69849	4.33836			11.3987	11.8821	-3.81141	1.1205
		47.6319	50.724	25.3755	-12.943			66.908	56.8031	-47.3896	38.8196									14.9542	15.6392	-4.1389	12.4589			10.2358	16.6281	-6.42648	8.0725
		46.694	45.635	21.4119	-7.05884			65.6608	56.3874	-48.7871	46.8542									13.8976	12.2297	-4.75749	11.47			11.6801	13.2531	-3.7112	-1.65909
		50.9307	48.9636	27.8304	-8.26954			69.2961	58.6328	-45.9449	30.8709									14.2931	10.9946	-6.17677	-4.16793			11.0676	13.5156	-6.91389	-0.575829
		46.9316	52.6476	20.407	-7.61494			66.9156	56.8106	-47.3821	38.8272									12.6755	10.5266	-2.61385	-0.972946			9.45477	13.3556	-2.2012	5.93569
		50.9641	50.5239	18.4985	-12.6407			69.7502	60.9198	-51.4158	42.119									13.0324	14.4634	-3.23661	3.83516			11.5378	13.8833	-2.53469	14.0088
		50.1203	46.7348	21.3545	-8.545			64.9061	57.0481	-49.153	41.777									12.8672	14.6019	-5.19411	3.63277			13.1805	13.7051	-2.88278	0.759393
		45.7837	48.9747	24.1295	-6.36263			63.9626	58.756	-46.3142	26.2908									13.1312	14.441	-1.76641	1.40718			9.24415	13.296	-3.85525	1.26073
		50.2274	51.8872	22.4189	-1.40215			66.7037	50.3305	-46.1261	31.7411									14.6152	12.0921	-3.54682	-4.00149			11.9505	11.2043	-5.88384	0.0227846
		48.2382	46.4513	22.755	-4.10297			65.573	53.1444	-45.3268	32.0129									12.2896	13.6959	-1.2357	5.04124			8.96244	18.4103	-1.18421	0.99744
		49.8455	46.46	21.0797	-8.81979			68.7334	57.3626	-43.4657	35.3785									13.5544	9.00277	0.500875	-10.0085			11.0598	10.0942	-5.04209	4.52838
		46.9299	48.8658	25.5133	-6.42177			67.8486	61.341	-46.6307	30.7251									13.3712	13.9237	-3.89005	8.41817			9.84098	13.2576	-3.91726	5.0346
		50.906	48.2931	28.3767	-13.3363			69.2337	56.9643	-46.5235	29.7593									17.0917	12.9752	-4.80829	-3.70247			10.2524	10.9983	-8.27981	3.1955
		48.7568	45.193	24.5471	-10.8355			66.9465	57.1396	-39.6858	29.126									14.7144	15.6482	-4.4144	9.37789			12.5884	15.7812	-7.47072	1.602
		49.2954	49.1466	19.6662	-7.60675			64.2613	55.4145	-42.9665	42.3141									15.66	13.0799	-3.82248	-3.55366			13.8939	13.2961	-3.56461	-1.08995
		50.5494	47.6025	27.1892	-4.28907			65.718	56.0977	-48.8063	28.5735									12.489	10.2991	-3.49487	0.0717064			9.64463	10.052	-5.04727	2.35914
		50.3511	45.2846	19.1335	-2.18599			63.8823	58.6756	-46.3945	26.2104									14.8311	15.6439	-4.97221	11.264			10.9941	13.4822	-2.56831	5.44182
		47.7461	46.5102	29.0009	-5.48241			66.2571	51.338	-49.9749	38.3524									11.4893	12.4434	-4.51677	6.05728			10.4016	11.7368	-4.52452	3.06041
		46.9241	48.6297	14.9433	-9.3574			67.7116	55.7683	-43.7066	32.1709									13.7622	13.2128	-4.61582	3.97651			11.799	14.0769	-2.07365	16.0905
		48.8662	51.4618	20.209	-10.5			65.948	57.1967	-43.9569	42.6224									15.0408	13.6738	-4.19653	4.39307			12.7271	11.6801	-0.67049	-2.10068
		46.4098	49.0357	18.5489	-18.2791			69.4607	58.5475	-41.7521	30.6563									15.5072	15.9356	-1.789	5.89555			9.42463	17.1	-3.93497	7.04061
		50.7461	48.7198	20.1088	-1.25357			67.6471	56.3364	-50.0341	44.2758									13.6045	12.1944	-5.5348	11.4104			11.4691	11.7063	-3.79589	-0.169331
		48.2941	41.36	25.0196	-7.10777			68.0265	55.9772	-46.8974	33.68									14.6276	15.3049	-2.63154	-1.95333			10.3321	11.3091	-6.17233	2.89911
		49.7164	51.6217	22.1842	-9.34207			67.2383	56.0482	-48.3876	30.959									13.9944	15.1732	-2.80247	-1.62724			13.2258	9.61397	-1.90062	2.32617
		48.9415	48.9704	19.8347	-10.6064			64.6397	58.0319	-42.9731	44.4285									11.2499	15.6594	-4.31242	1.00338			10.9686	15.5372	-7.9524	10.4097
		49.5249	47.496	26.7627	4.73988			65.4854	56.5561	-45.8432	45.2182									11.8325	15.8149	-2.64904	-3.15024			10.4675	11.3531	-6.55515	2.03974
		50.3575	46.9719	21.5916	-8.30787			65.0419	57.1568	-43.5227	24.8857									15.5398	15.7241	-3.05033	3.77944			9.84899	13.8515	-5.32708	0.422016
		48.228	46.4412	22.7448	-4.11315			68.8269	54.9051	-49.0183	35.8307									15.8871	13.7815	-1.66548	2.90931			10.8743	13.7667	-4.46449	6.02518
		49.7563	45.9498	21.3611	-2.36091			65.9291	59.0362	-43.8772	37.8827									14.6717	15.2749	-3.18606	2.42258			12.2858	8.09313	-2.65285	0.871041
		51.7949	46.3359	19.4793	-5.19395			62.8593	59.132	-46.31	40.3226									12.8325	10.8523	-6.8559	6.95746			11.3395	13.9692	-7.16184	1.51868
		50.2454	47.2536	24.3501	-5.88769			66.2754	58.3896	-47.571	37.8883									13.9308	10.4742	-3.33335	-2.33205			10.6369	10.7731	-2.7065	3.61678
		49.7088	44.9802	25.1259	-9.52469			68.2152	58.2934	-46.1907	26.4453									10.4842	13.6739	-4.39915	-9.05309			10.3495	13.4821	-1.77709	3.7495
		49.8434	48.6974	18.102	-1.0866			70.0275	55.2886	-49.066	40.2017									14.836	15.5394	-2.96953	-3.14113			10.2491	13.1389	-4.95534	4.69533
		46.7627	45.6158	21.7636	-12.9088			66.8663	57.8519	-51.1227	30.2168									11.3898	9.51311	-4.95932	-0.802802			12.0042	10.3052	-3.99924	-0.116687
		45.9109	49.1019	24.2566	-6.23545			65.1324	57.3609	-45.1559	38.2801									10.5967	11.3006	-6.20931	-1.46828			10.6519	11.3515	-4.14476	10.9032
		49.0582	48.4799	26.2866	-4.15213			67.7688	59.0129	-47.589	29.8893									16.4197	16.8063	1.24891	12.9515			11.438	15.9538	-4.42613	-0.353372
		48.9045	46.988	25.9504	1.56496			64.9848	57.1268	-49.0743	41.8557									14.0079	14.3854	-2.85711	2.02539			13.714	15.3255	-2.95192	2.1007
		49.5119	48.3658	17.7704	-1.41819			65.5598	56.6305	-45.7688	45.2925									13.8464	12.6056	-1.53673	2.00933			10.3071	15.8034	-3.81263	18.5893
		51.7134	46.6162	20.1754	3.63258			67.1089	58.5028	-46.2891	37.9317									12.996	16.046	-2.13954	15.7084			13.44	9.44208	-2.01526	13.3959
		47.5659	50.2522	27.9647	-11.7283			65.4098	55.9321	-45.7445	41.5707									16.3867	12.3924	-4.40251	9.13492			13.4462	8.97959	-1.7212	7.65749
		50.175	51.8347	22.3665	-1.45462			66.9262	59.5851	-43.9552	36.3666									13.0493	10.0163	0.499587	4.63182			11.689	11.6911	0.727702	1.11819
		47.1441	49.7837	25.45	-1.66116			66.7426	56.6377	-47.555	38.6542									12.9164	12.8181	-6.02611	4.44085			12.6249	10.8111	-4.44184	13.643
		47.887	46.7024	26.0601	-4.47544			66.3394	60.5418	-47.3209	46.7143									16.3659	17.0504	-4.38318	-4.73946			10.4422	16.2319	-2.43388	-5.29329
		49.1034	45.2409	25.0778	-6.18682			64.2403	56.9388	-48.6559	32.0221									15.8706	13.9827	-4.43064	7.42799			11.5579	14.782	-5.80555	-0.943008
		50.2294	46.8438	21.4636	-8.4359			65.3646	55.5573	-48.4662	36.4304									14.3925	16.1349	-2.2057	8.33253			11.88	14.8619	-7.21235	5.7096
		48.159	50.8998	23.8028	-6.30068			67.0658	58.5892	-48.5095	36.6674									11.4674	14.7969	-4.56233	0.740843			10.1319	16.5909	-2.97172	1.95442
		49.5522	46.2944	20.1715	-8.95474			65.628	56.3546	-48.8199	46.8213									8.29827	13.7113	0.276771	-3.58728			8.1027	13.2115	-3.18403	5.57956
		49.2643	48.623	19.0732	-6.97791			66.7749	54.9872	-47.1395	38.9142									10.0806	12.0447	-1.37009	3.10259			9.13843	11.6637	-4.54583	5.3253
		48.8013	47.2969	17.355	-9.54809			66.2733	58.3875	-47.5731	37.8862									12.6906	12.8697	-4.27974	2.60658			11.1327	10.6894	-2.59483	6.29986
		47.9129	50.1803	19.5831	-6.84362			66.4625	55.5857	-47.5904	36.3499									14.2436	11.5759	-5.09335	15.7131			9.89648	10.8613	-6.60539	6.29066
		48.8183	48.2368	25.8808	-3.63556			67.0882	58.6115	-48.4871	36.6898									13.9203	17.7234	-2.71686	6.77012			11.6119	14.6942	-2.38209	1.46618
		50.2203	45.1537	19.0026	-2.31686			66.7469	54.1372	-47.2743	47.0552									12.7256	16.4398	-2.5967	12.2848			14.5243	16.7194	-2.27993	6.66283
		48.4731	47.6928	22.8945	-13.3446			69.2382	57.6923	-45.0443	40.1678									15.9027	13.8729	-3.45838	-2.78305			11.0444	16.5256	-1.18287	-3.33188
		49.6763	47.1854	26.4818	-0.142919			65.7532	56.4798	-48.6947	46.9466									14.2213	17.0922	-4.71762	-2.59328			8.9929	13.2921	-4.21137	8.84116
		46.8588	47.1647	21.4257	-6.75996			66.5834	58.7863	-43.7263	43.0277									13.0028	15.7303	-4.56407	7.62599			9.95512	14.5505	-4.68506	11.6547
		51.2416	44.4285	24.9125	-4.2524			66.0736	56.1185	-49.224	38.95									13.2512	13.1271	-2.36262	-2.93885			11.4833	13.6326	-1.64617	13.2943
		51.5397	46.4425	20.0017	3.4589			64.1106	57.182	-45.4357	36.8297									13.7908	12.7138	-1.89471	7.57643			11.191	13.7358	-2.2152	6.08921
		53.31	48.4857	23.7326	2.14569			66.3104	54.4213	-49.6825	38.6618									15.7441	13.976	-5.66995	1.6509			10.8442	14.2625	-4.44922	0.770777
		47.9495	49.0326	24.418	-8.37566			66.8694	57.0625	-39.7629	29.049									15.2654	13.5438	-2.48521	5.45718			13.2183	17.1412	-4.10178	8.84942
		48.2528	48.6627	24.5135	-3.56606			63.5867	57.2071	-49.0596	36.4324									15.0028	13.2294	-4.23289	-5.68537			11.7335	8.89528	-5.20792	-0.998488
		50.0572	47.3349	26.8409	-7.28671			65.0138	57.1287	-43.5508	24.8576									15.0221	12.9955	-1.93318	-3.46384			12.5345	11.3621	-4.00751	-2.08713
		48.2751	50.0219	25.8596	2.66464			66.256	54.7477	-44.6577	35.3256									10.79	9.66132	-0.331824	-0.843643			9.56318	14.8217	-3.66012	-3.431
		50.6277	47.7282	23.8042	-9.45807			65.7798	51.362	-54.2152	36.9231									14.9337	12.0091	-2.13715	-5.14526			12.4188	12.6912	-3.43925	-0.990446
		49.6728	48.5267	17.9313	-1.25725			66.2024	56.2473	-49.0953	39.0788									15.0465	13.7871	-1.7646	8.61549			11.7268	13.133	-2.58258	7.8068
		49.4972	47.0063	26.3027	-0.322042			65.7757	52.1935	-46.4234	34.7775									12.8705	10.4494	-3.42191	8.9303			11.9928	8.97018	-5.13203	7.42526
		50.2243	46.8387	21.4584	-8.44107			66.6426	60.0575	-48.5757	44.4099									15.9388	13.1791	-2.49585	8.99452			12.3872	13.8213	-3.06627	2.06814
		47.2452	49.8849	25.5512	-1.56			64.2113	56.9098	-48.6849	31.9931									16.5477	13.6974	-3.25784	5.17609			13.3701	15.1793	-1.48769	-6.17162
		51.3463	49.656	19.9746	-3.23128			67.6494	60.4007	-48.1647	29.403									13.7406	13.5619	-4.88214	-7.75648			12.4663	14.2214	-3.14012	1.1445
		48.9643	47.0478	26.0102	1.62475			63.7495	58.9957	-45.8552	34.6163									14.4065	9.86298	-4.24929	-5.07343			13.0509	12.6215	-0.703097	-0.777957
		50.9609	50.2075	30.5378	-12.6003			66.892	58.4154	-48.6833	36.4936									14.0937	14.8423	-1.51625	5.60128			12.1899	8.01669	-5.88816	7.14527
		50.9857	51.0642	21.5548	-3.27539			69.8162	60.9859	-51.3498	42.185									12.3512	11.6895	-4.17895	-4.29079			11.3814	11.1016	-4.28232	3.73457
		49.0936	48.5153	26.322	-4.11679			65.71	58.2583	-46.8732	34.3796									10.4534	17.8573	1.00395	8.88712			8.66057	15.5904	-2.67814	5.93794
		48.5538	47.7736	22.9753	-13.2638			66.123	61.6287	-44.6973	39.0854									13.095	11.447	-1.39306	6.67141			10.3664	9.4348	-5.89645	5.05782
		49.2584	46.9462	22.9149	-6.73648			67.6529	58.897	-47.7049	29.7734									14.1625	16.9335	-3.54019	1.40128			10.5107	18.6996	-2.05384	-1.16727
		47.4792	50.5713	25.2229	-13.0957			66.8365	56.3386	-48.6986	41.6345									15.4637	11.8191	-2.45337	2.02997			14.6269	12.9333	-5.67614	4.9057
		51.1467	45.8353	18.914	-6.90521			64.2414	59.4977	-46.1292	31.4756									13.0646	9.45485	-1.57114	11.7991			12.756	12.7512	-2.96899	14.7035
		48.7658	48.7947	19.6591	-10.7821			65.5071	62.5882	-42.1957	40.2426									13.1285	11.465	-2.25322	0.884062			11.808	12.4958	-2.98486	1.19428
		46.5961	45.5371	21.3141	-7.15672			65.4209	55.6135	-48.4099	36.4866									13.8133	12.9658	-4.46973	6.24792			12.2133	13.5136	-5.43629	8.17006
		46.8112	45.6642	21.812	-12.8604			69.2278	58.3146	-41.985	30.4234									15.4604	15.593	-4.97101	2.92389			12.9546	14.8595	-4.91506	8.1463
		48.3734	46.5866	22.8903	-3.96773			68.6331	57.2623	-43.566	35.2782									11.5409	11.5283	0.652453	7.46201			8.70199	13.4012	-3.64575	6.34243
		48.1872	48.597	24.4478	-3.63174			63.4923	58.0312	-51.9127	33.7377									11.9192	15.0581	-3.17398	5.10594			10.5985	10.4426	-7.92941	0.494128
		47.5277	48.0071	22.7645	-12.0769			67.3579	57.0519	-49.5301	38.7376									14.0527	13.9914	-3.83536	3.56576			12.3683	16.149	-5.17704	-1.27542
		48.972	47.6179	18.0558	-6.69294			63.901	51.5878	-45.3163	32.747									12.6075	13.3369	-0.465858	2.30027			12.7573	16.6637	-2.32512	1.42346
		47.5685	48.0479	22.8052	-12.0362			66.4639	57.776	-47.8199	38.1099									13.5989	12.841	-6.45424	-2.63297			11.2663	14.019	-6.6675	14.2297
		48.2824	48.6922	24.543	-3.53654			63.8812	59.1535	-43.0884	33.5998									12.9242	13.6992	-7.70675	-1.49458			8.05505	13.6445	-7.57863	-3.67087
		47.7405	45.0464	29.2348	-6.98922			65.7694	56.149	-48.7549	28.6249									11.2838	12.4918	-4.85521	5.75841			8.30506	13.1	-4.05389	0.775887
		49.6618	49.0941	21.9988	-8.87758			65.9401	59.0471	-43.8663	37.8936									14.0643	15.3516	-3.28652	-7.03791			10.9359	15.8796	-3.64516	2.26599
		48.6193	48.0377	25.6817	-3.83463			65.9047	61.4105	-44.9155	38.8671									14.2106	11.5936	-5.71061	9.66642			11.1041	13.3809	-4.43933	5.87261
		51.7611	52.8479	22.4271	-7.97018			66.3079	58.5108	-44.0018	42.7522									12.3669	12.2986	-2.3437	9.65557			10.5951	12.6696	-3.71617	-2.56914
		48.3816	48.3112	20.7541	3.08816			63.7563	59.0025	-45.8485	34.6231									14.3098	12.4261	-3.11158	8.4637			10.7878	12.6309	-4.83752	9.04725
		48.2538	46.467	22.7706	-4.08736			67.867	61.3594	-46.6123	30.7435									14.1763	10.5981	-5.59851	5.74179			9.85805	7.08534	-6.89108	14.7968
		53.2146	48.3903	23.6372	2.0503			64.8631	58.0438	-43.5288	39.5718									15.0076	12.6064	-1.93701	-6.28336			11.332	15.0207	-4.43411	2.80778
		46.9359	52.652	20.4114	-7.61057			66.9982	57.1913	-39.6341	29.1777									15.5135	11.9452	-2.81016	1.31471			10.8296	17.4021	-2.11615	4.60723
		49.1419	48.7431	22.9999	-11.3215			68.3933	57.0697	-43.1442	37.4655									12.1582	11.1347	-2.62439	-1.46588			8.68728	11.9329	-3.39819	1.72478
		48.6367	47.8564	23.0581	-13.181			65.3461	56.0901	-44.7038	35.0577									13.3102	14.2103	-4.62194	-1.45983			11.4216	12.2087	-3.51834	1.05846
		49.6358	47.1448	26.4413	-0.183485			66.6973	62.6291	-45.9572	35.8919									13.3162	10.5905	-4.93795	4.54563			11.4495	13.8442	-5.88516	10.3265
		50.5295	46.9364	14.5401	-8.97517			65.9104	53.8345	-48.8234	31.8224									12.5979	7.12443	-1.95094	16.8375			10.2336	11.8436	-5.46471	9.57197
		49.1032	48.2516	25.67	-5.83702			66.0445	54.5362	-44.8691	35.1141									14.6338	10.1395	-0.0158161	6.37892			12.4112	12.9794	-5.31888	5.43582
		48.6881	48.5249	21.7305	-1.5577			63.3516	56.972	-49.2946	36.1974									11.9673	12.9152	-0.865081	1.70956			8.77066	12.4702	-1.1794	5.09572
		48.2632	48.1929	20.6357	2.96979			67.9603	57.0945	-48.2028	40.2928									15.3696	13.1478	-5.06897	3.46797			11.8282	9.47819	-1.73525	5.16422
		48.8372	48.2557	25.8996	-3.61672			65.0084	58.1892	-43.3835	39.7172									14.8175	8.24942	-4.13762	6.98349			9.03941	13.2733	-3.73645	6.03692
		47.146	50.7808	23.2994	-4.3178			67.8974	55.8481	-47.0264	33.5509									15.2595	15.7421	-3.36437	8.99745			10.1799	16.6801	-3.43626	4.08595
		47.95	49.0332	24.4186	-8.37511			68.4467	59.1722	-47.3472	44.7574									13.7526	14.0524	-3.67614	1.22532			9.13134	19.3937	-2.63661	5.81818
		47.7779	42.1784	23.7851	-10.4927			64.2902	56.9887	-48.606	32.072									11.9508	13.2148	-2.80749	9.91281			11.4112	13.4232	-3.84141	-2.66316
		46.9594	50.5942	23.1128	-4.50445			68.2483	56.9246	-43.2892	37.3205									12.9001	15.4093	-5.62299	11.5338			12.4459	11.1472	-5.27752	5.27257
		46.546	52.2621	20.0215	-8.00045			65.981	56.3606	-48.5433	28.8365									13.0051	15.9299	-2.19111	3.74905			9.95468	15.0031	-6.2825	-5.03229
		51.671	52.7578	22.337	-8.06028			65.5234	53.0948	-45.3764	31.9633									13.3925	16.8395	-1.35585	2.73459			11.6142	12.6123	-1.81534	13.695
		48.8103	51.3426	29.601	-1.71461			64.0693	51.7562	-45.1479	32.9154									17.4025	10.8244	-2.94441	5.8656			14.0178	14.8874	-3.9178	1.53431
		47.8011	50.0684	19.4712	-6.95548			64.2802	55.4334	-42.9476	42.3331									13.8409	18.938	-3.80379	4.63043			11.1078	10.6815	-6.23644	7.91194
		51.5676	46.4703	20.0296	3.48676			65.0378	57.1527	-43.5268	24.8816									11.3863	17.1826	-2.49567	10.4372			12.1177	13.8728	-0.366199	3.6548
		48.5973	45.0335	24.3876	-10.995			66.0903	53.0575	-46.8355	40.6879									11.376	13.145	-0.332223	5.31695			11.0465	12.6198	-3.41196	10.868
		50.8174	50.0641	30.3944	-12.7437			67.4921	58.7362	-47.8657	29.6126									11.6941	12.4472	-4.90331	7.91013			8.81009	9.56908	-3.91519	11.1172
		48.0276	49.1108	24.4962	-8.29749			65.4592	54.6634	-49.105	35.2516									15.7007	14.7358	-7.75732	-6.00211			11.9204	11.5049	-7.67841	0.282782
		49.7489	51.6543	22.2168	-9.30949			65.0466	57.1886	-49.0125	41.9175									13.4733	11.3387	-3.2402	1.0561			12.4124	9.36393	-3.21283	8.41257
		50.6185	44.4915	22.0674	-4.85742			70.1485	55.4096	-48.945	40.3227									13.3793	15.7023	-2.70719	3.91701			9.24996	11.3525	-3.76207	7.4706
		50.0234	46.2169	21.6282	-2.09384			66.0605	55.0821	-49.5071	41.0041									16.4544	17.8555	-3.49368	6.0468			10.1209	12.6224	-5.77378	14.1144
		47.7433	46.5073	28.9981	-5.48528			66.8831	59.542	-43.9983	36.3235									13.5537	14.3132	-2.55769	3.43431			8.90098	14.1951	-4.6975	1.75597
		47.0337	48.9696	25.6171	-6.31794			65.7832	51.3655	-54.2117	36.9265									13.8697	10.2022	-1.5738	5.30104			11.5248	10.1595	-1.56229	0.701947
		49.8135	49.8616	22.4465	-5.5548			64.6692	58.0614	-42.9436	44.458									13.21	12.7121	-5.24465	-8.39707			12.3529	13.2926	-2.84156	-8.14122
		49.3434	46.5707	19.5412	-9.52999			68.2998	56.9762	-43.2377	37.372									13.7256	18.2462	-4.74635	7.0702			12.5929	14.0046	-0.749638	-4.89785
		52.3067	49.3471	27.0699	-6.72869			63.2264	56.0817	-47.8151	36.2898									15.8636	10.2172	-1.46564	5.37455			11.1931	9.90218	-3.81205	3.00288
		46.0562	49.2472	24.4019	-6.09021			63.9118	51.5986	-45.3055	32.7578									14.7943	12.5047	-0.996772	-1.92821			12.8329	10.6157	-5.48202	6.85382
		47.8137	50.9058	25.5573	-12.7612			66.1359	51.2169	-50.096	38.2313									12.9064	16.1617	-2.56969	3.5836			11.8013	12.9074	-2.76881	2.63935
		51.1291	50.6888	18.6635	-12.4757			67.1622	54.0236	-44.0751	32.6702									16.2093	17.5641	-5.45292	3.69872			11.0259	14.573	-4.20706	9.64593
		48.3755	41.4414	25.101	-7.02633			65.2523	55.4449	-48.5785	36.318									13.3741	15.2638	-1.61216	-2.45335			9.52151	16.0978	-4.76994	1.57184
		46.5944	49.2203	18.7335	-18.0945			64.0818	59.3381	-46.2888	31.316									14.5556	12.3018	-3.09948	4.181			10.5274	14.3989	-6.21226	13.0081
		48.0701	49.1533	24.5387	-8.255			66.8143	57.0074	-39.8179	28.9939									13.2944	14.4357	-4.26315	-3.81715			10.2392	12.602	-6.71534	2.78466
		47.0167	48.7223	15.0359	-9.26479			64.4806	54.2082	-46.0907	35.8827									14.0005	10.9736	-1.69791	-1.6899			8.8332	14.3154	-2.07164	6.14179
		47.8729	42.2734	23.8801	-10.3977			69.3545	57.0851	-46.4028	29.88									14.8906	15.9804	-4.5915	5.30439			11.5861	17.701	-4.3228	6.00047
		48.853	48.5591	23.1529	-7.41011			67.4252	54.0699	-44.882	44.2434									12.1127	7.1226	-3.76202	7.25843			10.288	15.4525	-3.86692	4.16048
		51.0349	50.5947	18.5693	-12.5699			63.2289	58.8909	-51.6099	37.4996									11.8133	12.3781	-3.14602	-1.90907			11.0177	11.6184	-3.43508	13.7282
		50.3721	47.6498	27.1558	-6.97182			65.6653	53.5589	-47.4783	32.9468									12.6245	10.9481	-3.22694	9.20593			10.3437	11.8712	-5.30012	1.93815
		48.1098	44.2031	16.698	-7.91939			66.5167	57.1609	-46.1553	40.0234									13.8043	15.9569	-1.40509	-8.30048			11.9957	14.2131	-4.57129	-8.15914
		49.0763	47.5719	17.63	-9.27309			66.0694	59.1765	-43.7369	38.023									14.0221	16.1568	-3.13021	5.38964			10.1661	10.8832	-6.17569	12.9533
		51.0739	44.2608	24.7448	-4.42013			65.9576	53.8817	-48.7762	31.8696									15.8952	10.1278	-5.02472	13.0403			11.7201	13.6595	-3.48466	14.2309
		49.0842	45.2218	25.0586	-6.20595			66.0458	59.1529	-43.7605	37.9993									13.6862	11.2934	-2.6408	15.2102			11.7423	11.4787	-3.54101	14.1742
		49.0011	48.1494	25.5679	-5.9392			66.615	57.6007	-51.3739	29.9656									10.5095	9.49866	-1.73544	2.31304			10.153	12.3278	-5.22708	4.966
		47.4666	49.0277	14.7343	-10.6272			65.1967	57.3116	-43.3679	25.0405									13.9439	13.5309	-3.02268	3.10984			11.5415	13.4666	-4.4248	0.63225
		50.7228	47.8232	23.8992	-9.36304			69.2347	58.7203	-46.122	32.6374									14.1709	10.4378	-2.79064	9.07734			11.5476	12.8178	-1.5389	12.9489
		47.8909	48.9741	24.3595	-8.43421			68.4642	59.1897	-47.3297	44.7749									12.0097	15.6549	-2.66773	-0.218283			11.3407	17.7585	-5.01844	4.13024
		49.6105	49.0428	21.9475	-8.92889			65.0611	57.176	-43.5035	24.9049									14.2391	10.6723	-3.15712	1.67641			12.3117	16.0624	-4.79627	6.268
		47.5747	44.8806	29.0691	-7.15499			65.3829	58.8416	-48.236	40.4823									14.3552	14.0554	-5.53294	-4.41076			11.4284	11.5269	-4.94202	-7.51185
		50.8507	48.8836	27.7504	-8.3495			65.3722	58.8309	-48.2467	40.4716									12.097	8.71575	-2.45722	12.4278			9.56456	11.9565	-5.94233	1.7466
		48.8968	48.9257	19.7901	-10.6511			66.5501	56.6103	-48.9637	40.5574									13.9255	15.3787	-2.21931	-4.09321			10.4458	11.697	-1.02414	3.18394
		46.2745	45.5587	18.9444	-5.75539			67.4272	57.1211	-49.4609	38.8068									15.7824	12.5446	-3.39974	14.0419			12.9269	11.2097	-5.41411	6.58103
		46.7868	47.0927	21.3537	-6.83198			66.6483	60.0633	-48.5699	44.4157									14.8513	11.2828	-3.66479	-3.12726			12.9766	15.4586	-2.73875	5.5976
		46.1124	49.3034	24.4581	-6.03396			65.6074	54.8116	-48.9568	35.3998									12.5521	8.85977	-4.20486	16.1771			7.28637	10.1982	-4.14874	7.50153
		50.6899	47.743	27.3297	-4.14856			63.7083	58.9545	-45.8964	34.5751									12.0797	11.7502	-4.51351	-9.48027			10.6922	7.07363	-4.97807	2.25347
		49.4409	44.6691	23.2297	-12.2389			64.326	57.0244	-48.5702	32.1078									12.6889	11.9145	-4.24137	0.482591			12.4149	12.2176	-5.8315	-3.26445
		48.8471	45.2832	24.6374	-10.7452			66.7479	56.25	-48.7872	41.5459									15.8923	11.9169	-3.14363	-4.7238			13.3803	12.3972	-3.38627	1.56276
		47.449	47.9284	22.6857	-12.1557			66.2121	58.3263	-47.6342	37.825									15.3623	9.02844	-4.41164	-0.459358			11.7128	13.49	-5.19985	1.21704
		49.9724	45.1383	23.9201	-7.47845			69.7216	59.0583	-45.5194	31.2964									13.8979	8.73191	-1.97561	2.67051			9.93631	11.1892	-3.27067	2.84808
		50.1843	46.9207	21.9713	-7.52471			65.3796	55.5722	-48.4512	36.4453									10.8171	16.1073	-2.94847	6.23859			8.67011	15.0699	-2.18979	1.88363
		48.3546	46.5677	22.8714	-3.98662			68.0332	57.1674	-48.1299	40.3658									14.5651	15.0456	-3.29735	-1.80172			11.1538	17.8232	-2.6293	5.87611
		52.0317	53.1185	22.6977	-7.69957			64.9477	57.0897	-49.1115	41.8185									13.2294	11.5488	-4.74838	3.26778			12.3956	12.0614	-6.32506	-5.57403
		48.3739	47.5936	22.7953	-13.4437			65.9403	61.446	-44.88	38.9027									13.1542	9.71913	-1.03571	5.08921			10.5826	14.6171	-3.06603	4.94649
		50.2862	51.9459	22.4777	-1.34338			65.9712	58.1084	-49.1265	29.9609									11.6065	9.42965	-0.399416	5.53207			10.4748	12.7626	-2.89505	3.63747
		48.9627	48.3812	26.0252	-3.49116			67.265	53.9097	-45.0423	44.0831									12.5438	10.6465	-0.731301	0.930048			12.0987	12.2423	-1.7499	-1.63989
		48.905	48.2636	18.7139	-7.33724			68.8455	58.3311	-46.5112	32.2482									15.8457	14.8886	-3.65192	-0.134686			13.7208	14.2684	-7.01255	7.50878
		47.8326	46.648	26.0057	-4.52986			67.4385	55.5573	-50.1168	35.538									13.374	11.1575	-3.09713	1.41548			9.26612	15.1497	-6.7234	7.19831
		47.5933	44.8992	29.0876	-7.13644			65.8989	54.9205	-49.6687	40.8425									14.4168	11.1431	-4.89275	-0.909546			11.8959	8.75394	-4.35891	9.23603
		50.7024	47.1094	14.7131	-8.80221			65.1412	57.2561	-43.4234	24.985									13.0841	12.38	-3.12491	-4.79523			9.98154	13.3836	-3.36603	7.09799
		50.1235	46.7379	21.3576	-8.54185			67.1766	58.5704	-46.2215	37.9994									13.5791	12.3121	-4.80055	2.97018			11.8153	13.7057	-2.77783	3.02637
		49.4638	46.206	20.0831	-9.0432			65.5226	51.9404	-46.6765	34.5244									16.4011	11.1387	-0.800759	-7.55322			12.4917	16.0026	-4.70784	-4.36075
		51.2026	48.7657	18.6907	-5.94308			67.3669	57.0608	-49.5212	38.7465									14.668	14.0062	-4.62547	-1.59246			8.71829	14.2762	-4.21538	1.88435
		53.4252	48.6009	23.8479	2.26093			68.4878	57.1642	-43.0497	37.56									13.8907	15.413	-0.168562	4.02201			9.62878	15.9678	-5.14431	3.23061
		49.532	46.7593	19.7298	-9.34138			65.7301	53.7289	-49.6886	36.6424									12.8629	12.6249	-3.28499	-0.284434			8.87217	14.3022	-2.0478	0.332434
		52.5445	49.5849	27.3077	-6.49091			66.5789	53.9692	-47.4423	46.8872									15.642	13.7551	-1.37612	9.85639			13.1059	14.4858	-4.51401	11.8154
		46.4228	45.707	19.0927	-5.60706			69.0488	57.5029	-45.2337	39.9784									16.1157	12.3539	-2.52751	-8.72054			11.2284	15.2691	-3.59755	9.57354
		50.0402	46.2337	21.645	-2.07703			68.5543	59.2798	-47.2396	44.865									16.9028	15.5355	-3.65823	11.0293			12.7308	18.0987	-4.42259	13.8422
		51.1832	50.743	18.7176	-12.4216			68.8676	58.3533	-46.4891	32.2703									15.359	13.2375	-5.02379	-0.503105			9.06634	17.9958	-1.86135	-5.33245
		46.6655	46.9715	21.2324	-6.95322			62.0782	62.0241	-45.968	36.2092									13.6757	13.2451	-3.73357	7.80713			12.0532	9.71487	-2.16658	5.79714
		49.552	47.061	26.3575	-0.267285			68.6876	54.7657	-49.1576	35.6914									15.106	16.0367	-2.84678	-3.21943			10.7937	11.966	-4.09584	9.15469
		47.3176	50.9524	23.471	-4.14623			66.1723	54.664	-44.7413	35.2419									13.1262	11.446	-4.44095	3.13792			12.4962	10.8072	-4.03712	1.70456
		48.9895	47.485	17.5432	-9.35996			65.6558	52.0737	-46.5433	34.6576									15.2661	16.0488	-1.85405	6.12475			9.25793	13.9096	-3.15769	6.12854
		50.6023	47.0092	14.6129	-8.90239			66.3501	54.8417	-44.5636	35.4196									12.8685	14.2714	-2.89838	-2.68853			10.4857	13.12	-5.08662	-0.180768
		50.2997	51.9594	22.4912	-1.3299			66.3128	59.4239	-47.6577	33.8078									12.0344	11.3987	-5.35053	-1.23611			9.70195	9.0174	-4.82069	14.1352
		51.0707	51.1493	21.6398	-3.19036			67.1001	53.9615	-44.1372	32.6081									13.5781	8.07937	-3.64609	5.8879			10.7619	9.94711	-6.11628	2.5766
		46.8809	48.8168	25.4643	-6.47076			67.2119	55.3307	-50.3433	35.3114									14.0288	13.9243	-4.75105	-8.3867			11.4065	13.7689	-3.00818	5.81961
		48.6073	48.444	21.6497	-1.63854			67.718	60.4693	-48.0961	29.4716									11.7264	16.4939	-2.70358	2.99096			8.30675	12.3496	-6.50255	7.18134
		50.1983	47.2065	24.303	-5.9348			68.0466	55.9973	-46.8773	33.7001									12.2784	10.2825	-1.63253	-5.80824			10.3463	10.353	-0.212149	14.0125
		51.2547	45.9433	19.022	-6.79721			67.1242	55.9342	-48.5017	30.8449									14.5578	15.6095	-2.88084	5.98477			14.2405	14.1776	-0.974592	5.24163
		46.4194	45.7036	19.0894	-5.61044			68.2646	58.3429	-46.1412	26.4947									13.349	11.1642	-4.63358	4.81049			8.7062	13.7469	-7.21594	-1.31334
		49.4214	47.1092	23.078	-6.57344			67.0874	59.7462	-43.7941	36.5277									13.3848	8.20493	-1.44332	-2.79905			8.80648	12.9225	-2.66835	1.49425
		49.1228	48.7239	22.9808	-11.3407			67.1726	55.9825	-48.4533	30.8932									14.1875	8.60522	-2.48823	1.94661			12.0854	8.80184	-2.50873	4.82453
		49.3587	47.0465	23.0152	-6.6362			68.406	57.0823	-43.1315	37.4782									14.3091	13.6975	-4.40662	-3.03587			10.7119	10.8606	-5.99231	-5.09074
		46.4522	49.0781	18.5913	-18.2367			69.3627	58.6994	-45.8783	30.9375									14.3775	16.8875	-2.34703	-1.13085			10.9061	16.6792	-6.21571	-1.97439
		49.2221	49.0733	19.5929	-7.6801			66.5217	59.6328	-47.4489	34.0167									13.0241	16.6614	-1.73997	-8.95812			10.366	16.5305	-1.91216	-4.65652
		49.2416	48.6634	26.4701	-3.96869			66.5071	58.71	-43.8025	42.9514									13.6416	13.0068	-2.84253	11.4716			9.39305	9.10643	-7.59692	-0.179764
		50.8047	47.2116	14.8153	-8.69997			67.1564	58.5503	-46.2417	37.9792									14.3542	19.1976	-1.06598	11.001			11.5599	10.484	-6.04013	6.44426
		49.9393	45.1051	23.887	-7.5116			63.697	58.2359	-51.708	33.9424									15.1567	10.4448	-4.59946	6.94834			9.84367	11.4601	-7.16504	11.0333
		49.2571	44.4853	23.0459	-12.4227			66.0505	58.1876	-49.0473	30.0401									13.8723	11.259	-3.07924	-3.34258			9.39245	11.5699	-5.01288	0.722812
		48.7632	46.8466	25.8091	1.42361			67.2654	56.0753	-48.3605	30.9861									11.543	15.6781	-1.34063	0.109639			10.7729	11.7212	-1.75231	8.23689
		46.7566	45.6096	21.7574	-12.915			64.2574	53.985	-46.3138	35.6596									13.828	8.90164	-0.907448	4.20313			12.3798	13.2081	-4.06996	9.50489
		50.5714	48.5451	19.934	-1.42829			67.5551	60.3064	-48.259	29.3087									14.6902	13.983	-0.852833	9.98199			11.9038	12.2826	-2.23901	6.93088
		49.8663	49.9144	22.4993	-5.50201			64.1379	59.3941	-46.2328	31.3721									13.8093	15.296	-3.78544	-6.35565			11.4596	17.9079	-7.12737	1.78525
		46.7854	52.5015	20.2609	-7.76109			69.1941	58.2809	-42.0186	30.3897									13.4948	10.7874	-3.87808	-2.09639			12.345	12.3753	-6.67673	-4.46258
		48.7611	48.79	19.6544	-10.7868			65.9478	57.1966	-43.957	42.6223									13.1278	12.4438	-6.73092	-0.911972			10.9399	13.7825	-3.93068	-1.28453
		49.4424	48.8748	21.7795	-9.09691			68.9645	52.6546	-47.7557	36.9854									15.4443	13.8476	-4.36473	2.72822			11.2267	11.4076	-4.74834	-1.2941
		47.131	49.7707	25.4369	-1.67422			65.665	54.8692	-48.8993	35.4573									14.0199	17.5612	-3.3066	1.01346			7.95985	15.2823	-2.99687	2.4198
		50.41	47.4631	27.0498	-4.42846			69.2929	58.3797	-41.9199	30.4885									15.1025	14.5538	-4.36344	2.50437			11.5359	12.6376	-2.01014	0.283397
		49.714	46.511	28.0743	-3.82664			66.3972	62.329	-46.2573	35.5918									11.975	14.2558	-3.6149	16.4687			9.92341	10.596	-4.00216	11.0223
		48.2131	48.623	24.4737	-3.60581			63.9228	59.1951	-43.0467	33.6414									15.3735	15.8948	-0.262922	11.5058			10.8896	11.0593	-3.04592	19.028
		50.9019	50.1485	30.4788	-12.6593			66.5783	54.7906	-47.3361	38.7176									14.0316	13.5831	-2.85424	8.26642			11.4062	10.6344	-5.24244	-0.0679764
		49.6728	45.42	22.1621	-7.72909			67.1683	58.5621	-46.2298	37.9911									14.6732	10.752	-5.39363	-0.690296			10.0799	14.587	-3.66468	1.19294
		48.2158	44.3091	16.8041	-7.81339			69.0669	58.7091	-49.7725	39.3301									12.9841	11.6294	-4.68581	10.8268			9.19848	13.2585	-3.76947	1.47631
		49.6029	45.3502	22.0923	-7.79896			65.4837	54.3231	-50.3137	38.9654									16.4012	19.8678	-2.75085	-1.4512			12.9398	12.3252	-3.75142	0.0150253
		50.2965	47.5742	27.0802	-7.04743			68.8486	54.9267	-48.9967	35.8523									14.8716	14.6015	-0.520878	1.94773			9.07452	9.64378	-1.13868	1.39255
		48.726	50.2194	24.5643	-7.97599			66.5606	57.2048	-46.1114	40.0673									15.5588	12.1418	-0.128047	-1.08342			11.7584	12.8007	-6.11381	1.45119
		47.9023	42.3027	23.9095	-10.3684			64.415	55.8447	-46.5232	50.2127									11.0233	16.656	-2.49109	8.27988			6.90828	16.3432	-4.33636	-1.64729
		50.1283	46.3218	21.7331	-1.98892			68.0231	55.9738	-46.9008	33.6766									12.4492	10.0264	-3.71917	-4.16411			11.3551	13.1683	-5.13937	8.28183
		50.2783	45.2118	19.0607	-2.25881			65.7813	56.5079	-48.6666	46.9747									13.4823	13.3307	-4.40265	3.61606			10.4974	12.2814	-5.82812	14.5531
		51.3896	46.0782	19.1569	-6.66228			66.4472	55.5704	-47.6057	36.3346									16.8875	12.0289	-1.37183	2.80767			9.92963	11.3701	-2.51928	4.44942
		50.9558	48.3429	28.4265	-13.2865			65.2969	56.041	-44.753	35.0085									11.8759	11.4708	-3.69435	5.85086			11.7618	16.6027	-4.93179	17.4116
		47.8598	42.2603	23.867	-10.4108			66.311	60.5134	-47.3494	46.6859									11.793	15.0205	-2.66425	5.07911			12.1697	14.7955	-4.70383	-11.7039
		49.7626	46.5495	16.8495	-9.38702			66.8335	58.3568	-48.7418	36.4351									16.167	15.1241	-1.40646	8.83422			11.8292	14.3855	-3.48391	1.6635
		47.8966	46.712	26.0697	-4.46583			66.7943	56.2965	-48.7408	41.5923									12.8532	16.7222	-3.15453	1.58832			12.3196	14.1032	-4.80948	9.60567
		48.3579	48.2671	23.186	-9.2905			66.7319	56.8094	-43.0177	40.7177									13.6303	12.35	-3.16022	-11.0663			12.2812	15.6013	-2.42987	5.47543
		48.0897	49.1729	24.5583	-8.23537			67.615	56.3043	-50.0662	44.2437									11.2937	12.1917	-2.40405	-4.37206			5.76484	16.8378	-3.34067	-2.62551
		48.6633	48.3694	22.9632	-7.5998			66.6078	53.9982	-47.4134	46.9161									14.9161	15.4251	-1.89303	0.472698			11.5358	12.1452	-2.39296	1.70345
		48.3711	46.5842	22.8879	-3.97011			64.9374	57.0794	-49.1217	41.8083									11.465	15.7167	-6.91349	7.80212			9.43751	11.5901	-2.3105	6.96425
		49.3824	49.2336	19.7532	-7.51981			62.1929	62.1389	-45.8533	36.3239									11.9565	13.487	-1.32453	1.90957			8.81259	14.5883	-4.85818	-0.594598
		46.7208	45.6618	21.4387	-7.03203			66.6234	56.6837	-48.8904	40.6307									14.9071	7.57074	-2.3285	4.54401			11.0928	11.9402	-2.9146	-3.39909
		49.3102	48.732	26.5386	-3.9001			67.2948	55.4136	-50.2604	35.3943									15.3888	12.8543	-3.43829	-7.65705			12.3455	12.523	-3.97001	1.59666
		49.5378	48.3917	17.7963	-1.39226			66.4715	57.4572	-51.5174	29.8221									15.6307	15.9992	-5.87213	2.52555			12.5103	13.4171	-6.40959	3.42387
		47.7218	42.1223	23.729	-10.5488			63.1474	56.0027	-47.8941	36.2108									15.4201	14.4444	-5.69591	4.17438			10.1882	11.6544	-6.07937	1.99881
		47.6832	44.9891	29.1775	-7.04652			69.1125	57.5666	-45.1701	40.042									14.7958	13.828	-4.23808	-0.599187			10.9143	10.5552	-6.50999	4.61107
		48.0841	49.1673	24.5527	-8.24098			66.4687	62.4005	-46.1858	35.6633									13.1783	13.2061	-5.83055	1.61484			10.9844	12.3399	-7.27977	2.17942
		51.1628	50.7225	18.6972	-12.442			68.777	57.4062	-43.4221	35.4221									14.7778	8.7634	-1.55205	1.75652			9.90633	15.6777	-4.21315	-0.124891
		48.9536	45.1271	22.4093	-8.8787			65.4281	55.9503	-45.7262	41.589									14.6854	10.7054	-3.19431	6.33279			9.12736	15.9954	-5.37098	5.85844
		48.1521	49.8989	25.7366	2.54168			67.1027	59.7615	-43.7787	36.543									12.6039	13.3777	-1.39471	-4.12092			9.66275	12.4355	-2.85702	5.25663
		46.9787	48.9146	25.5621	-6.37295			65.8633	53.7569	-47.2803	33.1447									13.6428	11.8852	-1.1217	-9.9973			11.5737	10.0434	-1.92879	1.85911
		48.3071	41.3731	25.0327	-7.09468			67.6144	55.8574	-49.0983	35.5332									16.4033	13.3242	-1.62494	-5.0115			9.86027	16.3336	-2.06791	3.75267
		48.2589	50.9997	23.9027	-6.20077			66.3283	57.6404	-47.9555	37.9743									14.4576	11.7391	-3.86337	2.06857			10.4521	12.8185	-6.71299	3.66782
		50.3073	48.908	15.3144	-7.39204			63.0073	59.28	-46.1621	40.4706									13.7326	14.3202	-3.68302	9.76795			10.9916	9.44731	-1.9602	14.7974
		47.0165	50.6513	23.17	-4.44729			64.4154	57.8076	-43.1974	44.2042									10.5676	12.3684	-5.28882	7.97492			6.0408	14.4363	-3.4905	14.0451
		49.8482	45.1196	25.2653	-9.38531			64.2991	59.0924	-45.9777	26.6272									12.7722	13.3964	-4.47127	9.77105			12.7398	16.2995	-5.30815	6.23885
		46.0324	49.2234	24.3781	-6.11395			67.685	56.8192	-48.478	40.0176									15.535	17.9352	-2.30781	2.86991			12.6598	13.0813	-4.11778	1.83451
		49.026	47.6719	18.1098	-6.63894			66.2952	51.3761	-49.9368	38.3905									15.6611	7.14659	-0.205172	-3.8606			12.3665	13.5338	-3.24062	0.00997097
		49.3889	44.6171	23.1777	-12.291			65.6524	53.546	-47.4912	32.9338									11.918	16.4227	-4.10234	0.678712			11.3603	11.8305	-5.62051	3.16467
		50.8247	47.2316	14.8353	-8.67995			69.4429	58.7796	-45.7981	31.0177									13.6862	12.2876	-4.56913	3.40378			10.0865	15.0703	-3.17771	6.29542
		51.1482	44.3351	24.8191	-4.34584			68.6488	52.3389	-48.0714	36.6697									13.4411	12.3907	-8.1334	7.15108			12.5643	12.3805	-1.7062	10.2733
		47.3433	48.9043	14.611	-10.7505			65.5491	53.1205	-45.3506	31.989									14.7542	13.8129	-2.80958	5.46063			9.00238	9.49629	-6.19799	8.64069
		53.4306	48.6063	23.8532	2.26631			64.0082	59.2805	-42.9614	33.7268									12.9739	16.6465	-5.41389	1.92804			11.5801	13.7533	-6.06178	5.35157
		48.0698	47.9994	20.4422	2.77632			64.1033	56.8018	-48.7929	31.8851									12.7696	14.233	-0.333646	-6.0257			10.7807	10.0726	-1.79078	1.5245
		51.0712	45.7598	18.8385	-6.98069			65.6963	53.2677	-45.2035	32.1362									11.2537	16.199	-4.35882	0.228252			9.80391	14.1707	-3.9377	5.36068
		50.0418	47.5509	26.8473	0.222551			70.1635	55.4246	-48.93	40.3377									11.3559	13.0544	-4.59772	6.65385			9.30438	12.4783	-4.72098	6.31325
		49.3549	48.9561	23.2129	-11.1086			63.6089	58.1478	-51.7961	33.8543									13.38	12.382	-2.363	-1.47982			13.4172	14.2788	-2.44875	-2.51543
		50.9917	48.5548	18.4799	-6.1539			65.9303	58.0674	-49.1674	29.9199									15.0961	13.5316	-4.39955	-4.7118			12.8527	16.8856	-5.15516	2.68399
		53.1814	44.8404	14.9785	-5.78509			65.6813	57.8184	-49.4165	29.6709									15.2684	13.1372	-3.40001	-2.47426			11.1629	11.7531	-2.05284	14.0499
		47.7399	50.0072	19.4101	-7.01663			67.0934	59.7522	-43.7881	36.5337									13.8788	11.059	-3.06461	14.7834			9.06591	10.9104	-3.8264	5.52801
		46.9743	45.8274	21.9752	-12.6972			66.354	55.4772	-47.6989	36.2414									16.3569	12.6346	-1.73029	0.209194			11.7428	15.9366	-3.84509	-0.166795
		48.7795	45.2157	24.5698	-10.8128			66.7771	56.8547	-42.9724	40.763									13.1104	9.98872	-2.06431	-7.87712			9.97547	10.8328	-5.19548	7.90783
		47.7502	50.0175	19.4203	-7.00639			68.8684	58.354	-46.4883	32.2711									15.1851	14.11	-2.28404	-0.64815			13.6497	13.3181	-2.76453	10.6774
		50.2941	48.8949	15.3013	-7.40518			63.1588	58.8208	-51.6801	37.4295									12.5773	12.8648	-5.13631	4.5213			11.3939	10.8543	-2.4815	-2.96381
		49.5272	45.2745	22.0166	-7.87464			68.1326	58.2108	-46.2733	26.3627									11.367	12.046	-3.98631	5.35184			10.768	13.2185	-4.10128	3.604
		50.1789	46.9154	21.9659	-7.53006			66.3357	60.5381	-47.3247	46.7106									11.9679	12.8517	-2.01481	7.82433			10.3312	13.9867	-3.24523	-9.80744
		50.9896	50.2363	30.5665	-12.5716			68.6009	57.2302	-43.5981	35.2461									13.4474	15.6604	-2.85238	-1.72965			9.93199	10.851	-4.44158	-3.33778
		53.1287	44.7878	14.9259	-5.83773			66.6282	57.6139	-51.3607	29.9788									15.0461	12.1301	-2.65394	9.94913			11.2758	13.9751	-5.09506	8.73493
		49.5821	46.369	16.669	-9.56751			62.4761	55.2452	-44.509	43.4177									14.7926	17.424	-4.78236	9.39253			11.7628	15.8364	-5.9102	12.2716
		50.8133	46.6739	21.7237	-7.58021			67.7367	56.426	-49.9445	44.3654									13.9801	12.1622	-5.22018	6.62718			10.4354	13.5214	-5.32531	1.34691
		50.3911	44.2642	21.84	-5.08481			67.0056	56.5078	-48.5295	41.8036									14.808	21.1331	-2.88837	1.02765			7.87396	17.3367	-3.0242	-3.75614
		48.5361	48.4452	23.3641	-9.11234			66.6385	56.7161	-43.111	40.6244									13.6947	11.039	-3.95167	-0.55843			12.0683	12.5928	-2.54743	7.21181
		51.1238	44.3107	24.7947	-4.3702			64.1106	57.1821	-45.4356	36.8297									13.8896	14.6927	-2.93694	7.82081			11.3551	14.2315	-5.28354	-1.8099
		51.0459	48.609	18.5341	-6.0997			66.5115	59.9265	-48.7067	44.2789									12.1212	11.9393	-2.62674	4.77198			8.83685	12.6245	-3.52367	2.74946
		48.9827	45.1562	22.4384	-8.84963			66.0416	55.0632	-49.526	40.9852									13.7403	12.9196	-2.52906	1.00435			10.7844	16.6027	-2.36445	17.7666
		51.7924	46.3334	19.4768	-5.19649			65.8839	53.8826	-49.5348	36.7962									12.853	17.5028	-1.75964	-0.488276			11.295	12.4977	-4.96669	10.5454
		45.9951	49.1861	24.3408	-6.15129			66.2692	58.3834	-47.5772	37.8821									14.8805	14.5136	-1.49967	2.7792			11.3352	11.1105	-2.62423	5.99466
		47.9356	42.3361	23.9428	-10.335			69.1989	56.9295	-46.5583	29.7244									14.0571	14.1294	-1.88958	0.226153			11.0816	13.3209	-1.46734	-4.98957
		49.5864	47.0954	26.3919	-0.232901			67.299	55.5421	-49.4137	35.2179									14.9273	16.0679	-3.63305	-0.119318			8.82456	18.3398	-5.70323	1.31474
		50.905	50.1517	30.482	-12.6562			64.3124	55.7421	-46.6258	50.1101									13.9422	17.5872	1.17658	-0.92213			12.1889	14.1635	0.13261	4.52802
		48.1796	48.1092	20.5521	2.88618			66.6427	54.033	-47.3785	46.951									12.8875	14.4998	1.37136	0.25726			12.1952	13.5424	-1.87018	7.27983
		51.6863	46.589	20.1483	3.60545			65.8903	56.2699	-48.634	28.7458									14.8055	17.4948	-2.41723	-0.242186			12.4552	11.9227	-0.320753	3.75872
		46.8885	45.7416	21.8894	-12.783			68.5885	57.2649	-42.9489	37.6607									13.5373	9.21369	-4.13624	3.08327			8.09023	13.4908	-2.99705	5.90972
		53.0857	44.7448	14.8829	-5.8807			65.696	56.4226	-48.7519	46.8894									12.8385	14.5844	-2.85116	6.36369			11.0207	10.7089	-4.28982	18.3146
		48.9556	47.4511	17.5093	-9.39384			65.9004	57.1491	-44.0045	42.5748									15.1517	13.6313	-4.73552	-4.35029			9.31364	12.8325	-4.34832	7.17315
		48.8243	46.9078	25.8702	1.48477			67.2516	53.8963	-45.0557	44.0697									14.3228	12.6103	-0.79621	-7.83091			11.3021	14.1403	-0.764912	6.65785
		48.6945	48.5313	21.737	-1.55129			65.3424	54.1818	-50.4551	38.824									14.3114	12.7653	-1.00724	6.90298			8.12951	12.5825	-2.55419	6.94412
		46.5438	45.4848	21.2618	-7.20898			63.9412	51.6281	-45.276	32.7873									14.5476	12.5838	-5.80269	6.90449			13.7449	11.0179	-3.10222	8.74212
		49.0299	48.1782	25.5967	-5.91036			68.5373	57.1665	-43.6617	35.1825									16.7889	11.4824	0.786668	-9.91984			10.9667	13.2093	-3.78074	-3.07131
		48.7135	48.6227	23.5416	-8.9349			66.7871	56.6821	-47.5106	38.6987									13.5008	16.5597	-3.35758	-6.80537			12.1414	12.4638	-4.98048	7.41303
		50.1337	47.4115	26.9174	-7.21017			66.6842	57.3285	-45.9877	40.191									13.2901	12.1173	-4.66005	4.83606			11.5691	13.3098	-2.35431	0.840412
		49.9895	50.0376	22.6225	-5.37883			66.8076	57.4518	-45.8644	40.3143									11.3075	13.8351	-5.16609	8.85726			7.92109	19.7767	-4.96885	1.22888
		47.787	50.0543	19.4572	-6.96953			68.1451	58.2234	-46.2607	26.3752									15.5266	15.243	-0.8993	-9.25384			10.9937	13.777	-2.08065	7.41055
		48.4673	41.5332	25.1928	-6.93452			66.7659	54.1563	-47.2553	47.0742									13.8003	10.4347	-0.828359	6.78824			11.1426	12.4878	-3.17643	10.0064
		48.9213	48.3398	25.9838	-3.5326			64.1904	57.2619	-45.3558	36.9095									12.5692	12.8016	-3.35233	-3.60039			10.6977	13.382	-6.06854	-2.83575
		49.7513	48.6733	27.7261	-6.67833			65.2213	55.9654	-44.8286	34.9329									14.7283	13.2135	-5.136	9.04917			12.4196	11.285	-2.97501	1.03212
		49.6624	46.4047	20.2817	-8.84451			65.8165	61.3222	-45.0038	38.7789									15.4177	10.8383	-5.73119	-1.04617			11.253	16.2344	-5.2367	-3.17937
		49.7285	48.5824	17.987	-1.20157			63.9952	58.7886	-46.2816	26.3234									10.9904	15.1093	-2.49359	-5.57253			11.8697	13.6277	-5.94174	-3.12711
		53.0727	44.7318	14.8699	-5.8937			65.6533	54.8575	-48.911	35.4456									13.3251	12.6671	-4.09449	5.16676			11.4255	17.1702	-4.75413	8.29183
		49.4369	52.5772	28.3032	-2.76393			65.7806	56.1602	-48.7437	28.6361									13.7716	14.277	-5.16237	2.77934			11.2881	15.4543	-4.64129	5.57999
		49.1123	48.7135	22.9703	-11.3511			69.4227	58.7595	-45.8183	30.9976									15.8784	13.5943	-2.76414	6.69351			11.1557	13.603	-2.53199	-6.03871
		48.6787	51.2743	20.0214	-10.6876			66.7939	50.4208	-46.0358	31.8314									12.7049	11.9014	-0.200732	2.21911			11.3212	10.2963	-3.8631	0.0152745
		46.7553	52.4713	20.2307	-7.79122			65.418	55.9403	-45.7363	41.5789									13.688	13.0905	-2.49914	-9.67836			10.9869	13.9819	-5.04424	-6.74361
		49.8672	46.6642	28.2274	-3.67351			68.5934	57.2226	-43.6057	35.2385									8.30528	15.7959	-4.14972	-1.53042			8.92464	13.7522	-2.37178	8.21298
		49.6277	51.5331	22.0955	-9.43073			66.1486	53.1158	-46.7772	40.7462									13.6754	11.537	-4.80122	5.86816			11.7875	9.15136	-3.20371	14.8016
		49.8194	45.0907	25.2365	-9.41413			62.1521	62.0981	-45.8941	36.2831									14.9533	11.0847	-1.55154	-0.37298			10.4348	12.6714	-3.27529	6.1332
		50.8908	48.2779	28.3615	-13.3515			66.52	59.6311	-47.4506	34.0149									15.304	11.6548	-1.25847	5.7064			13.7452	11.8806	-2.52673	-4.0195
		51.8414	46.3823	19.5257	-5.14752			67.7899	55.8466	-43.6283	32.2492									15.1554	11.6334	-3.58549	4.6881			10.8104	15.1746	-0.686877	5.23695
		53.0242	44.6833	14.8213	-5.94224			63.1385	58.8005	-51.7004	37.4092									11.7689	12.9069	-2.71438	1.47585			8.91757	15.2427	-1.97761	6.72735
		51.6237	49.9333	20.252	-2.95393			63.9914	58.7847	-46.2854	26.3195									12.6461	12.6376	-2.25522	12.7513			9.74384	12.7856	-1.03982	8.82366
		48.7513	45.1874	24.5416	-10.841			67.4288	55.6718	-49.2839	35.3476									13.9511	18.3221	-3.06357	5.75181			9.88423	12.2951	-5.10183	-8.9947
		49.6426	46.4295	16.7295	-9.50707			66.0183	56.3979	-48.506	28.8738									12.9022	8.60717	-2.52862	-4.30442			10.7766	8.42084	-3.62799	0.601584
		49.9014	49.3337	22.2384	-8.63799			65.7822	57.9193	-49.3155	29.7718									14.1856	15.0757	-2.24598	2.52337			9.70768	14.6564	-4.36875	1.80197
		46.8332	47.1392	21.4001	-6.78551			65.5775	62.6586	-42.1253	40.313									14.3027	14.433	-0.191756	-6.85986			10.3207	14.2294	-2.31547	5.90199
		50.2964	45.2299	19.0788	-2.24069			63.8509	59.1232	-43.1187	33.5695									15.2576	14.9921	-1.24704	5.98855			10.8755	12.4346	1.79531	3.47558
		47.8734	48.9566	24.342	-8.4517			68.7785	52.4686	-47.9418	36.7993									12.4042	14.6677	-4.48448	0.0264857			10.9669	13.8119	-3.2232	2.46777
		49.3829	47.0707	23.0395	-6.61196			64.4924	55.6456	-42.7354	42.5452									11.9352	14.4184	-3.87172	-7.4797			8.13729	9.55067	-4.78916	0.593601
		48.8233	45.2594	24.6136	-10.769			63.1806	58.8425	-51.6583	37.4512									13.6127	13.3047	-1.35122	-1.13316			9.25506	12.3956	-3.78959	4.76839
		48.8961	47.542	17.9798	-6.76889			68.8909	58.5332	-49.9485	39.1542									12.2374	11.1828	-4.19574	1.42729			8.99077	10.0846	-2.90616	2.08537
		48.5935	48.4303	21.636	-1.65229			66.0039	56.0488	-49.2938	38.8802									10.7547	9.32213	-0.71276	3.121			10.8492	13.135	-3.66251	3.34538
		46.8708	52.5869	20.3463	-7.6757			68.88	57.3341	-45.4026	39.8095									13.4428	17.3932	-1.42911	-1.71787			12.129	14.6092	-4.96707	-2.43154
		47.417	45.7915	20.6906	-3.25847			64.0719	51.7587	-45.1454	32.9179									14.6923	17.7325	1.09282	1.43291			11.5898	14.2499	-2.09541	-2.70552
		50.8274	46.688	21.7378	-7.56613			66.0854	54.0095	-48.6484	31.9974									11.714	10.744	-4.74878	-3.12661			10.0165	13.6498	-7.70332	-3.82113
		51.0022	50.2489	30.5791	-12.559			65.6317	62.7127	-42.0712	40.3671									13.3384	12.3991	-2.08609	3.53821			13.0402	16.5555	-4.4751	7.30372
		50.8788	46.7394	21.7892	-7.51465			65.8875	57.1362	-44.0173	42.562									12.3165	11.8293	-6.7348	-1.37015			7.95255	15.8635	-3.47941	0.354779
		49.5952	46.8225	19.7931	-9.27815			69.3951	58.4819	-41.8177	30.5907									12.2861	14.4549	-3.95162	3.93212			10.0133	10.5704	-0.71453	10.7014
		49.4345	47.4056	26.6723	4.64948			66.3585	54.4694	-49.6344	38.71									14.4655	13.1485	-2.42684	-0.803503			10.076	17.0194	-3.28527	6.27956
		49.6184	46.4154	27.9786	-3.9223			66.129	60.3314	-47.5314	46.5039									13.1315	12.4361	-6.05948	0.859546			10.8864	13.135	-6.06143	0.356921
		49.0535	48.2018	25.6203	-5.88677			64.0807	57.1521	-45.4656	36.7998									11.9792	12.202	-2.36392	7.63373			9.75897	14.076	-5.92228	2.44727
		46.8923	52.6084	20.3678	-7.65416			67.1057	55.9157	-48.5202	30.8264									13.889	11.0857	-3.67038	2.83967			10.2973	14.8824	-4.10985	4.63227
		48.9675	48.3262	18.7765	-7.27468			66.356	58.4702	-47.4903	37.9689									14.3449	13.1707	-3.25839	8.5453			12.5481	16.351	-3.95704	0.0479319
		47.6473	50.7394	25.3909	-12.9276			63.1796	58.8415	-51.6593	37.4502									15.9111	12.4195	-4.35314	6.29055			9.9598	14.9479	-2.92275	11.9211
		50.6457	48.6786	27.5453	-8.55457			65.7812	58.3295	-46.8019	34.4508									12.8394	8.098	-5.45165	2.29496			11.9038	15.0728	-4.65694	17.8173
		49.6335	49.0659	21.9705	-8.90586			65.7961	53.7948	-49.6226	36.7084									10.2066	14.7656	-0.403182	2.93498			10.339	12.8986	-4.91204	2.40588
		49.758	51.6634	22.2259	-9.30042			65.4014	57.6299	-44.887	38.549									13.6761	9.55379	-4.23368	1.51425			7.77664	13.5628	-6.56757	1.58971
		46.9568	48.6624	14.9759	-9.32472			67.4666	57.1605	-49.4215	38.8462									13.4332	12.2319	-1.22838	-4.59009			10.6086	11.4549	-2.2538	12.1723
		47.6109	50.2972	28.0097	-11.6834			66.3106	54.4215	-49.6823	38.6621									11.5334	14.9232	0.662164	9.92964			9.29751	10.8977	-1.54453	10.8113
		49.7293	46.4715	20.3486	-8.77768			67.7096	56.3989	-49.9716	44.3383									15.9031	8.90434	-4.21178	-2.2904			10.4462	12.5996	-3.90396	-3.3341
		50.2867	47.5644	27.0704	-7.05722			66.034	58.1711	-49.0637	30.0236									14.8687	16.4369	-2.12666	11.4192			10.2726	10.6561	-1.96761	11.3365
		51.5352	46.4379	19.9972	3.45436			65.5246	56.5953	-45.804	45.2573									9.80498	7.26583	-1.20539	6.46887			11.5515	11.8451	-2.46942	-7.55463
		47.5111	47.9906	22.7479	-12.0935			65.6193	54.8235	-48.9449	35.4117									12.7241	14.207	-4.21091	3.4773			12.187	13.8121	-4.16485	3.10314
		51.0654	48.6285	18.5536	-6.0802			63.8888	51.5757	-45.3285	32.7348									16.0387	18.3473	-3.88925	8.42318			13.2384	15.428	-6.05257	-0.689671
		48.4231	49.9164	24.2613	-8.27893			67.2152	56.0251	-48.4107	30.9359									14.8522	12.6328	-1.86254	-5.17501			9.08263	12.4282	-3.92822	0.224356
		48.862	51.4576	20.2047	-10.5043			65.5609	62.642	-42.1419	40.2964									12.1466	13.182	-0.345505	-1.74071			9.18859	10.9268	-5.06837	9.5754
		48.8729	46.9564	25.9188	1.53334			65.0746	57.2166	-48.9845	41.9455									13.5109	14.4797	-4.19019	-3.05388			10.37	14.4956	-1.3613	-4.40877
		49.5059	45.2531	21.9952	-7.896			66.6257	54.0161	-47.3955	46.934									13.5144	16.3448	-3.52645	-2.19559			11.8744	11.5306	-4.54145	-4.78471
		46.1996	45.4838	18.8696	-5.83024			66.4475	58.6504	-43.8622	42.8918									13.9186	15.8563	-4.07238	1.01264			11.2496	9.33956	-2.05741	3.05796
		47.7117	46.5271	25.8848	-4.65076			69.8094	60.9791	-51.3566	42.1782									13.6494	15.2419	-1.45782	4.02511			10.4845	15.5462	-2.67714	0.103473
		47.6725	46.4366	28.9273	-5.55602			69.876	55.1371	-49.2175	40.0502									13.6422	10.6402	-1.83143	12.0612			10.268	11.6284	-4.30684	3.52646
		48.1543	50.8951	23.7981	-6.30535			65.6729	54.877	-48.8914	35.4652									12.2987	16.8021	-3.96924	-2.55789			10.6335	12.9237	-0.91996	-1.1935
		46.4827	49.1086	18.6218	-18.2062			66.6289	54.8412	-47.2855	38.7683									9.60568	8.94157	-1.12835	3.91459			7.69929	6.38971	-1.11089	8.08183
		49.712	44.9834	25.1291	-9.52151			66.1822	54.2931	-49.8107	38.5337									11.7985	12.7541	-3.23597	0.532397			10.4098	11.5954	-6.06144	-6.0582
		47.5157	44.8216	29.01	-7.21402			64.9701	58.1509	-43.4218	39.6788									13.3409	16.2532	-5.04448	1.68387			10.1146	16.1205	-7.28652	4.12868
		53.3837	48.5593	23.8063	2.21935			67.5546	58.7987	-47.8032	29.6752									12.1996	15.9967	-1.54156	-8.09495			12.0094	16.7893	-3.16293	-4.36587
		52.5593	49.5997	27.3225	-6.47609			67.2894	56.9834	-49.5987	38.6691									11.7523	12.0159	-0.138035	1.9543			9.27221	17.2816	-3.97851	9.46852
		47.8757	50.143	19.5458	-6.88084			66.6613	57.647	-51.3276	30.0119									13.8269	14.698	-2.88833	-4.79714			12.1857	15.9545	-3.98233	5.38084
		51.4106	49.7203	20.0389	-3.16698			66.6885	57.6742	-51.3004	30.0391									12.0231	11.4004	-3.03677	14.4822			8.93099	13.8824	-3.31129	6.81612
		50.9809	48.368	28.4517	-13.2614			64.8261	56.9681	-49.233	41.697									14.5826	16.3584	-3.02191	-2.83857			10.9413	15.2418	-5.28403	0.380667
		47.5156	50.2019	27.9144	-11.7787			65.9184	56.8866	-47.0854	33.9892									13.4387	15.8382	-4.86678	3.84552			10.0089	14.2039	-5.59646	5.40132
		49.3991	47.0869	23.0557	-6.59573			66.3072	54.7989	-44.6064	35.3768									11.0052	12.3339	-6.73975	7.52576			8.54408	12.6179	-6.1973	0.0604642
		49.5867	46.814	19.7845	-9.28667			65.8391	53.7633	-48.8946	31.7511									14.2628	13.0197	-3.38969	1.08699			11.2183	14.3153	-1.62224	3.27155
		50.2809	47.5586	27.0646	-7.06301			67.5402	56.2296	-50.141	44.1689									14.8612	14.7094	-4.61899	-7.05985			9.98776	11.3451	-4.39144	-0.981605
		49.4342	47.4052	26.672	4.64915			67.8547	56.9889	-48.3084	40.1872									14.2832	12.0073	-4.506	-1.25623			13.32	16.1488	-3.15056	8.88983
		47.5461	48.0255	22.7828	-12.0586			66.5081	58.711	-43.8015	42.9524									13.5859	14.3765	-3.76479	7.59283			7.48923	16.5083	-2.73075	-2.34055
		51.1461	44.333	24.817	-4.34793			64.4774	54.205	-46.0938	35.8796									14.8795	18.4534	-3.84204	-8.82141			9.97961	15.0862	-4.02567	4.60979
		47.4793	50.5714	25.2229	-13.0956			64.2183	55.3715	-43.0095	42.2712									13.8827	13.6191	-3.45242	1.0357			11.8769	16.5736	-5.56608	0.433508
		49.0408	48.3995	18.8498	-7.20135			65.1366	55.8807	-44.9133	34.8482									20.0787	12.2122	-0.746191	-5.65571			12.1886	11.5625	-1.66905	8.08208
		47.8571	50.1245	19.5273	-6.89942			62.2953	62.2413	-45.7508	36.4264									15.6682	13.4237	-2.33116	-6.48719			10.2166	10.6708	-5.40512	-1.74803
		47.9092	51.0991	25.4248	0.397578			65.8735	58.0106	-49.2243	29.8631									12.7517	12.7221	-4.24647	4.03262			11.4148	10.1543	-5.36936	-10.5883
		47.8107	48.2901	23.0474	-11.7939			66.088	56.1329	-49.2096	38.9644									13.9803	8.41232	-6.31444	3.322			12.5478	12.8777	-6.41046	7.36052
		50.5258	45.4592	19.3081	-2.01136			66.1141	56.1591	-49.1835	38.9905									13.103	17.7765	-2.87946	-1.85694			11.5133	12.4807	-5.25659	9.3182
		50.6691	47.7222	27.3089	-4.16933			66.7073	56.2095	-48.8277	41.5054									15.9754	12.747	-1.39308	1.90475			9.89342	14.0873	-2.91003	1.95065
		47.0329	50.6677	23.1864	-4.43088			63.2379	56.0931	-47.8036	36.3013									13.4944	16.0577	-3.01422	1.89026			11.0231	12.5856	-4.23791	4.73559
		52.4768	49.5171	27.24	-6.55866			65.9126	58.0497	-49.1852	29.9022									13.0389	14.5141	-4.27342	-1.63168			8.56942	13.7606	-5.30894	14.9475
		47.1209	45.4953	20.3945	-3.55465			65.7196	51.3019	-54.2753	36.863									11.4693	18.3293	-3.97672	-6.52626			10.5048	12.6254	-4.87812	3.7572
		49.0715	45.2091	25.0459	-6.21864			65.8152	56.7834	-47.1886	33.8859									13.4421	16.1832	-0.742412	-4.44483			10.6972	15.2431	-3.09311	-4.78566
		51.0711	45.9793	26.3194	-7.65296			63.9129	51.5998	-45.3044	32.759									12.2692	12.9449	-4.74323	5.73786			8.56877	17.337	-7.1184	12.7384
		48.7059	48.5427	21.7484	-1.53985			67.7971	56.9313	-48.366	40.1297									13.2217	13.4235	-0.581004	2.91482			11.4114	13.8865	-4.01934	-1.31339
		47.6852	50.3715	28.084	-11.609			63.8439	59.0902	-45.7608	34.7108									13.9049	12.4116	-0.15629	7.47711			9.90991	10.2699	-3.6355	7.88844
		51.3082	49.6178	19.9364	-3.26944			64.6138	54.3414	-45.9574	36.016									14.07	9.24505	-2.44759	-0.175678			11.1635	14.0108	0.64972	-2.23014
		50.9169	50.9954	21.486	-3.34419			66.5415	58.7444	-43.7681	42.9858									12.3574	14.568	-2.82754	5.8443			8.92649	13.1456	-1.75674	9.90315
		47.8972	51.087	25.4128	0.385531			66.9241	57.1172	-39.7082	29.1037									12.138	16.663	-2.67239	5.09352			8.12838	16.9358	-4.09679	5.73396
		51.3383	44.5252	25.0092	-4.15576			66.7196	50.3464	-46.1102	31.757									13.6654	12.1048	-3.72425	6.45294			10.2883	14.8372	-3.41838	4.88641
		48.1946	48.1242	20.5671	2.90114			65.9344	61.4401	-44.8859	38.8968									14.3688	17.9708	-4.66558	1.51895			7.67422	15.4047	-3.92695	6.62437
		50.3947	47.1312	22.1817	-7.31427			66.1969	54.6885	-44.7168	35.2664									17.0303	15.7206	-3.39687	-3.27689			13.671	10.8658	-4.27989	2.80001
		50.5305	47.5835	27.1702	-4.30799			66.7137	56.7913	-43.0359	40.6996									17.9577	12.1513	-0.63548	7.27894			13.3968	13.1982	-2.51383	5.77246
		51.036	50.2827	30.613	-12.5252			66.95	57.0103	-48.5638	40.9573									13.6434	9.94612	-3.41127	3.96581			14.2477	8.60563	-3.64424	2.30923
		45.9843	49.1753	24.33	-6.16209			62.23	62.176	-45.8162	36.361									13.3459	15.8643	-0.687165	13.5455			10.5491	15.5658	-3.9196	0.175609
		49.709	47.68	26.9468	4.92397			66.6123	58.8152	-43.6974	43.0566									12.155	15.0458	-3.51761	3.65255			10.0382	17.2811	-3.68597	4.34533
		50.347	47.0835	22.134	-7.36196			65.6869	52.1047	-46.5122	34.6887									14.1438	12.2702	-4.75636	9.12733			11.5114	12.2142	-5.22003	12.7167
		49.6535	47.6246	26.8913	4.86852			63.4595	57.9984	-51.9455	33.7049									16.0751	14.6275	-1.67954	6.66484			12.1501	16.4248	-3.81251	2.77248
		50.2981	47.3063	24.4028	-5.83498			66.3044	57.6165	-47.9794	37.9504									14.7788	10.2355	-2.61155	10.3287			11.5865	9.75938	-3.22119	10.8951
		48.7986	51.3309	29.5893	-1.72629			63.3484	56.9687	-49.2979	36.1941									16.7441	11.0484	-5.89675	10.8286			12.4171	14.7888	-3.92474	13.3569
		49.7696	48.6916	27.7443	-6.66005			67.7467	56.8809	-48.4164	40.0793									15.9703	15.9903	-3.06579	6.62198			12.8892	16.395	-3.08828	2.26747
		47.934	46.7494	26.1071	-4.42843			66.4165	62.3483	-46.238	35.6111									13.657	16.0716	-3.21137	6.41397			10.1342	14.3921	-3.60807	-8.11977
		49.7035	46.5004	28.0637	-3.83723			64.2294	55.6591	-46.7087	50.0271									14.6088	11.3971	-3.97803	8.50785			10.8623	14.7415	-2.78367	8.75625
		48.4327	46.6458	22.9495	-3.9085			66.7201	56.6152	-47.5775	38.6317									12.8157	15.196	-1.9637	8.41899			11.8169	14.3355	-5.83034	15.0428
		46.4778	45.4188	21.1957	-7.27503			63.3305	56.1858	-47.711	36.3939									7.62722	9.37624	-2.9034	2.68534			11.1871	14.9375	-2.09167	-0.695845
		48.2702	41.3361	24.9957	-7.13164			68.2903	59.0157	-47.5037	44.6009									14.3622	11.635	-1.68508	-3.86783			11.4419	16.0063	-4.80247	-4.08471
		48.5421	50.0354	24.3803	-8.15991			65.9593	54.981	-49.6083	40.9029									16.45	15.3481	-2.61321	-2.03441			11.7228	15.0365	-4.45462	7.73716
		48.3605	46.5736	22.8773	-3.98069			67.5903	55.6469	-43.828	32.0496									10.7777	12.9587	-4.87074	5.16075			12.0651	11.5559	-2.31279	2.08628
		49.1108	45.2483	25.0852	-6.17942			67.6637	61.1561	-46.8156	30.5402									13.4552	17.5797	-1.80606	-5.67698			12.3606	14.1866	-2.07755	-4.95789
		52.4526	49.4929	27.2158	-6.58286			65.9148	55.9597	-49.3829	38.7912									13.3678	14.598	-1.49834	8.21625			11.3952	12.595	-5.87568	9.02914
		50.4141	47.4671	27.0538	-4.42439			65.9471	56.9153	-47.0567	34.0179									13.0439	16.947	-1.41609	-4.3839			10.5166	13.8381	-2.72178	6.35929
		49.2548	48.2867	24.1718	-1.30649			64.5581	57.9503	-43.0547	44.3469									12.5153	12.2777	-1.03533	6.71808			12.5035	11.0478	-3.39675	-1.05433
		50.9571	51.0356	21.5261	-3.30401			66.2575	57.5696	-48.0263	37.9035									14.986	13.0934	-0.725541	13.3994			7.96625	7.44832	-1.04175	9.3827
		47.4019	47.8813	22.6386	-12.2028			68.9491	58.5914	-49.8903	39.2124									12.1037	17.2341	-2.57972	7.58019			12.4875	13.8389	-6.9336	-1.06811
		46.5828	49.2087	18.7219	-18.1061			67.3966	54.0413	-44.9107	44.2147									15.7561	12.0915	-1.08468	1.03881			12.7931	14.9339	-4.65372	-3.55234
		49.2889	49.1401	19.6597	-7.61325			66.5594	56.6197	-48.9544	40.5668									13.0445	18.6666	-3.54323	7.69575			10.9577	17.2071	-1.76758	10.2058
		47.6482	49.2092	14.9159	-10.4456			65.9035	58.4518	-46.6796	34.5731									15.1035	7.51192	-4.40531	1.93156			12.0923	7.11035	-2.7939	-3.47722
		50.4377	44.3108	21.8866	-5.03819			66.2294	59.3365	-43.5769	38.183									15.8707	13.2579	-3.78576	2.94891			9.93709	13.6778	-3.8435	1.02798
		50.7085	48.6822	20.0711	-1.2912			66.4856	59.9006	-48.7327	44.2529									15.6364	14.7356	-2.62904	-3.015			12.4394	10.8601	-2.35885	-0.16682
		51.8655	52.9524	22.5315	-7.86574			66.5882	59.6993	-47.3824	34.0831									14.5563	12.2081	-1.2582	0.469563			10.7805	10.2692	-4.17262	3.91141
		52.4691	49.5094	27.2323	-6.56635			66.6499	56.7275	-43.0997	40.6358									16.5729	14.0413	-5.1698	4.0943			12.8242	13.3183	-5.6156	-2.18138
		47.7406	42.1411	23.7478	-10.53			66.8536	56.7487	-47.444	38.7652									13.3554	14.2257	-2.10366	6.51164			9.60053	14.6021	-1.83088	3.50156
		49.5723	46.3693	27.9325	-3.96842			63.0311	59.3038	-46.1382	40.4944									14.7428	11.6517	-6.48722	-6.44135			13.7315	13.6113	-4.54375	-5.71411
		50.0893	51.7491	22.2808	-1.54024			63.2866	56.1419	-47.7549	36.35									12.9852	9.51823	-1.39658	8.0634			10.9904	10.9864	-0.999718	11.6627
		48.7626	51.3582	20.1054	-10.6036			66.8723	59.5312	-44.0091	36.3127									12.4379	14.4366	-1.26647	-8.55682			8.71584	14.3865	-4.16954	15.664
		48.6972	46.7807	25.7431	1.35766			65.71	61.2157	-45.1103	38.6724									13.6605	15.9197	-7.1102	7.21451			9.04571	14.8185	-6.06671	-2.29371
		50.8537	50.1004	30.4306	-12.7075			63.9278	58.7212	-46.349	26.256									12.4328	10.3541	-2.99646	5.93186			10.7409	13.0259	-6.4799	4.02036
		47.5622	46.8088	22.9058	-8.99272			67.3268	57.0207	-49.5613	38.7064									13.716	14.0794	-4.46068	2.47798			10.7138	13.6319	-7.97771	5.3806
		50.3605	48.9612	15.3676	-7.33883			65.983	52.9502	-46.9428	40.5806									16.201	11.994	1.02476	12.416			10.9458	8.76057	-3.54844	5.78811
		47.6955	46.942	23.039	-8.85947			66.6761	56.7536	-43.0735	40.662									12.294	11.2085	-2.2018	-0.648436			10.5209	14.2878	-1.46813	1.77005
		48.3518	47.5716	22.7733	-13.4658			66.2651	57.5772	-48.0187	37.9111									14.0143	11.2429	-1.06819	3.57429			8.31667	14.493	-2.28003	-3.81532
		49.549	45.2962	22.0384	-7.85287			65.2487	55.4414	-48.5821	36.3144									11.5305	7.485	-0.188239	7.06286			10.995	7.06124	-2.17563	1.51782
		48.4989	49.9923	24.3372	-8.20309			65.7936	53.365	-45.1062	32.2335									14.0228	12.363	-4.03271	0.0283132			10.0063	14.7103	-2.28479	9.23132
		48.462	49.9553	24.3002	-8.24002			65.5271	53.0985	-45.3727	31.967									11.9296	17.3882	-1.49085	-5.32331			10.2816	11.1964	-5.29862	-5.8372
		48.6453	48.5545	23.4734	-9.00306			63.0774	59.3501	-46.0919	40.5407									13.3984	8.33531	-1.93188	6.02929			8.73768	13.6194	-2.69049	-2.99466
		48.9235	45.3596	24.7137	-10.6689			66.6684	62.6002	-45.9861	35.8631									12.2281	17.0933	-3.43731	15.0672			12.0371	14.9767	-2.33967	2.88717
		47.0337	48.7393	15.0529	-9.24778			64.2755	55.4287	-42.9523	42.3283									12.6858	10.5835	-3.18772	-0.0949043			11.3276	10.9719	-1.01629	1.32738
		51.1393	45.8279	18.9066	-6.91262			66.4335	54.5445	-49.5594	38.785									13.1504	13.8313	-5.86719	-9.754			9.17335	12.9089	-4.66903	-7.57111
		53.1646	44.8237	14.9618	-5.80183			69.728	60.8977	-51.438	42.0968									12.663	17.9135	-2.93288	1.51538			9.9329	12.5425	-3.87498	3.17448
		47.6415	46.4056	28.8963	-5.58705			66.7798	50.4067	-46.0499	31.8173									13.6162	15.1493	-3.64768	-0.118196			11.9899	14.8197	-3.50796	2.86033
		48.8454	48.6822	21.8879	-1.40038			65.6585	54.8627	-48.9058	35.4508									13.7416	15.2062	-0.464638	8.68572			10.5755	12.3624	-3.62972	8.81832
		49.1492	48.5709	26.3776	-4.06114			65.0362	57.1511	-43.5285	24.88									12.6057	13.7625	-0.41489	-17.6959			9.77228	9.73082	-1.76968	-2.40188
		46.7733	45.6263	21.7741	-12.8983			65.8528	51.4351	-54.1421	36.9962									15.2179	10.8749	0.562683	3.03081			10.7447	12.3748	-1.73504	3.69107
		49.2391	52.3794	28.1054	-2.96174			68.9827	55.0608	-48.8625	35.9865									15.283	13.3484	-1.40765	-5.17433			11.164	12.1674	-5.16247	-2.71541
		49.7585	48.6805	27.7332	-6.67116			67.2094	55.3282	-50.3458	35.309									11.3267	15.326	-4.42108	6.33097			10.865	14.4705	-5.88596	1.79064
		50.1565	48.7573	15.1636	-7.54282			66.7874	56.9805	-39.8449	28.967									10.9308	16.6978	-1.68219	5.21042			10.1747	16.4073	-3.76523	3.93494
		48.3406	49.834	24.1788	-8.3614			62.7425	55.5116	-44.2426	43.6842									12.8423	13.882	-1.98131	3.78116			9.22276	11.3875	-4.93754	6.39195
		49.1165	48.4752	18.9255	-7.12569			67.4288	56.1181	-50.2525	44.0574									15.8399	13.696	-0.986654	-7.5262			12.1352	13.8145	-3.65744	-1.87308
		50.4052	47.4134	24.5099	-5.72787			64.0273	58.8207	-46.2495	26.3555									13.6196	17.218	-3.62238	9.7932			9.75978	18.6787	-3.94436	3.99644
		49.3838	46.6111	19.5817	-9.48956			66.0055	56.9737	-46.9983	34.0762									11.3127	15.0112	-3.98341	-0.551739			9.98416	7.96393	-5.24649	9.36205
		50.996	50.2426	30.5729	-12.5652			65.9034	53.8276	-48.8304	31.8154									13.8379	9.21749	-4.65933	7.29384			10.7477	14.6885	-3.29634	10.4932
		49.8885	45.1599	25.3056	-9.34502			69.3021	57.0327	-46.4552	29.8276									12.8711	13.116	-5.65426	-10.596			9.13969	12.3079	-4.78186	-1.75465
		49.2839	52.4242	28.1502	-2.91695			66.8931	61.6889	-45.2375	31.7654									14.7217	11.8496	-3.18553	2.18904			10.1043	12.1294	-5.86022	0.399321
		48.98	45.1535	22.4357	-8.85227			64.0847	59.3409	-46.286	31.3189									15.1812	13.8719	-3.58003	0.217679			11.9152	15.1584	-5.45573	4.15063
		47.9894	44.0827	16.5776	-8.03984			68.6396	57.2689	-43.5594	35.2848									14.4954	10.6712	-3.48651	4.23289			14.8964	15.2373	-2.61921	11.7308
		49.3415	44.5697	23.1303	-12.3384			67.5785	58.8226	-47.7793	29.6991									17.4268	13.2914	-1.19994	5.14499			10.067	13.7124	-0.976548	4.24098
		50.6707	47.7712	23.8472	-9.41508			66.2939	54.7855	-44.6198	35.3634									11.5689	9.78772	-3.13368	1.95387			11.7382	9.37138	-2.05705	11.5903
		50.7502	46.6108	21.6606	-7.64331			67.064	57.2571	-39.5683	29.2436									13.0334	12.1929	-5.55241	-9.00945			8.84859	15.8673	-4.35236	-6.35456
		49.1659	48.1979	24.083	-1.39535			62.9346	55.7037	-44.0505	43.8763									12.6403	17.0208	-2.83937	2.96492			11.4855	11.7231	-1.8769	7.52126
		47.0451	48.981	25.6286	-6.3065			66.4901	56.5503	-49.0237	40.4974									18.3115	13.9367	-3.8783	3.81495			14.3078	15.3777	-5.44115	-1.96802
		47.5855	46.8321	22.9291	-8.96941			68.9543	57.4084	-45.3282	39.8839									16.3053	14.3008	0.0638369	3.47178			12.6306	15.084	-2.35341	14.3523
		46.4624	49.0883	18.6015	-18.2265			65.7393	56.7074	-47.2645	33.81									10.8368	14.4659	-0.0820172	-2.1702			11.5964	17.1699	-1.86415	0.379334
		48.7289	50.2222	24.5671	-7.97312			69.3837	57.1144	-46.3735	29.9093									16.1702	12.4821	-4.16487	1.99288			11.3988	16.2613	-1.66511	-3.46807
		50.8159	48.8488	27.7156	-8.38433			68.7225	52.4126	-47.9978	36.7433									12.9628	14.2476	-2.88614	-2.7503			11.4479	10.7041	-4.31365	5.18092
		46.871	45.7241	21.8718	-12.8006			66.4395	60.4217	-48.7638	35.5211									14.4549	13.3863	-4.85666	4.64073			10.5308	13.0654	-2.06211	-1.78093
		49.9058	45.1772	25.3229	-9.32769			67.7336	56.4229	-49.9476	44.3623									13.4722	12.4288	0.390114	5.00833			9.83475	13.8344	-2.54664	6.64553
		50.8808	48.9137	27.7804	-8.31945			66.9724	61.7681	-45.1583	31.8446									13.3555	8.77362	-1.63417	10.8288			12.5467	12.2648	-5.02955	17.6046
		47.0471	49.6867	25.353	-1.75814			67.7253	56.4146	-49.9559	44.354									15.0227	10.7413	-3.67046	0.981544			10.4808	10.3469	-3.60748	0.303372
		48.9595	48.378	26.022	-3.49439			66.4513	55.5746	-47.6015	36.3388									14.381	11.9456	-3.41078	-0.228355			9.169	8.94706	-5.73795	8.14384
		51.9032	46.4442	19.5876	-5.08566			64.6286	58.0208	-42.9843	44.4174									14.1737	15.7377	-3.76977	2.58473			11.1977	15.1693	-4.85006	8.32722
		49.814	46.5562	20.4333	-8.69299			66.7487	56.8263	-43.0009	40.7346									10.3351	14.5485	-0.284502	-8.00621			7.69125	11.7594	-3.22998	2.7734
		49.838	46.0315	21.4428	-2.27928			63.7451	58.9913	-45.8596	34.6119									13.2463	16.6787	-1.55286	-7.26134			12.4081	15.2316	-5.11102	7.86298
		49.6264	46.3686	20.2457	-8.88059			64.9259	58.1066	-43.466	39.6346									14.3638	17.8623	-4.57411	3.95579			12.2695	13.9597	-5.58153	5.04483
		46.4888	45.4299	21.2068	-7.26396			65.7594	56.486	-48.6885	46.9527									13.8533	14.8301	-0.311864	7.29166			12.2293	15.397	-1.11931	15.6378
		46.7403	47.0463	21.3072	-6.87841			67.3304	53.9751	-44.9769	44.1485									16.0325	10.9187	-4.81956	3.40098			11.7337	11.5699	-6.97187	10.3289
		47.1259	45.5004	20.3995	-3.54963			66.002	55.0236	-49.5656	40.9456									12.9706	12.4625	-4.76012	2.16896			9.24177	14.3055	-6.72303	16.9919
		49.866	49.9141	22.499	-5.50233			65.9448	56.9129	-47.059	34.0155									13.5205	14.0373	-4.89631	-0.174415			10.102	11.6729	-7.91572	0.594253
		46.2291	45.5133	18.8991	-5.80074			66.3121	60.2943	-48.8912	35.3937									11.6683	13.9748	-2.36468	-3.5503			10.8958	15.4279	-4.45399	-1.32409
		47.8581	47.1046	23.2016	-8.69686			66.6357	57.28	-46.0362	40.1424									14.0005	12.9913	-5.03518	4.36006			13.4773	12.3605	-5.02134	3.92331
		50.1133	51.773	22.3048	-1.51633			65.3031	56.0471	-44.7469	35.0146									15.9508	13.5362	-6.77459	0.868962			12.7911	8.81284	-4.52672	-0.400103
		47.1771	45.5516	20.4507	-3.49842			66.7108	57.355	-45.9612	40.2175									13.6837	13.2092	-4.30512	1.26109			8.313	17.7656	-2.92787	-1.98901
		50.1926	48.7934	15.1998	-7.50666			65.6674	52.0852	-46.5317	34.6692									11.9053	14.543	-3.20813	11.344			8.79394	12.7199	-6.3422	6.24043
		49.6923	46.4345	20.3116	-8.81467			67.5736	56.2629	-50.1076	44.2023									14.1005	14.8053	-4.08186	4.86625			11.2929	13.5526	-7.28902	9.26344
		46.9969	45.3714	20.2705	-3.67858			65.9329	53.9317	-49.4858	36.8452									13.7069	12.738	0.202577	-4.69607			11.1194	12.9483	-2.52206	6.38359
		49.4101	47.3812	26.6479	4.62511			66.5639	56.6242	-48.9499	40.5712									13.9578	11.2823	-3.95821	9.38928			9.55813	12.0233	-3.89373	2.29997
		50.4333	44.3063	21.8822	-5.04263			69.0048	57.4589	-45.2777	39.9343									11.6107	15.1164	-1.51871	5.02794			9.47418	14.0411	-2.98803	7.43193
		46.334	45.6182	19.0039	-5.69586			68.9338	58.4195	-46.4229	32.3365									13.6202	14.7804	-2.18683	-5.34382			12.3768	15.5275	-2.52761	-4.43149
		48.9495	48.9784	19.8428	-10.5984			66.0747	56.1196	-49.223	38.9511									14.7277	9.11709	-3.55177	-10.5577			13.0328	10.1225	-4.93281	5.24802
		50.4009	47.4091	24.5056	-5.73217			68.8282	58.3139	-46.5285	32.2309									14.1271	12.4779	-3.71978	5.82117			11.4438	12.6422	-4.70498	-3.53786
		47.8913	46.6554	29.1461	-5.33721			62.1811	62.127	-45.8651	36.3121									12.0953	12.6873	-4.2467	-3.74122			11.2894	10.9906	-3.56158	12.0784
		48.9128	47.5587	17.9965	-6.75218			64.4921	55.9218	-46.4461	50.2898									12.8264	11.9777	-3.04993	5.68658			10.8123	10.5483	-4.19114	-3.35224
		49.342	48.7637	26.5704	-3.86831			67.0656	61.8613	-45.065	31.9379									13.3243	11.2989	-3.24569	4.83255			9.96115	11.9511	-2.4645	8.99629
		47.9708	46.7862	26.1439	-4.39167			65.4117	62.4928	-42.2911	40.1472									14.6062	18.8127	-2.8771	0.0646598			11.3978	12.168	-4.44725	-1.16605
		49.6397	48.5617	27.6145	-6.78989			66.09	58.6383	-46.4931	34.7596									14.4824	10.6803	-2.20767	4.19119			12.3157	11.9122	-2.81271	7.56851
		48.9231	47.569	18.0068	-6.74187			65.6036	58.1519	-46.9796	34.2732									15.2424	13.2683	-4.50157	-3.76751			9.46145	10.5765	-3.34939	8.31736
		48.0549	41.1208	24.7804	-7.34693			65.3645	58.8231	-48.2545	40.4639									9.80608	12.5994	-3.75538	-10.4459			7.83005	14.7987	-5.34662	8.24612
		50.0559	51.7156	22.2474	-1.57366			63.4876	57.108	-49.1587	36.3333									14.8314	12.5854	-0.372278	8.085			11.5171	14.0196	-3.93688	7.61018
		50.8036	48.8366	27.7033	-8.39659			66.2021	54.1262	-48.5317	32.1141									13.473	14.8865	-3.89864	0.425745			11.0814	11.5643	-6.34089	5.05386
		46.1756	45.4598	18.8456	-5.85424			66.1595	54.2705	-49.8333	38.511									15.4495	13.4691	-2.36927	-4.31967			14.2379	13.6853	-2.61712	3.43766
		49.3274	47.0152	22.9839	-6.66748			67.9244	57.0586	-48.2387	40.257									12.0277	17.389	-4.61229	-5.97602			10.2132	15.5018	-6.47349	1.96317
		50.9181	45.8264	26.1665	-7.80588			66.7042	56.5993	-47.5934	38.6158									13.6135	16.9563	-5.13886	6.28003			11.7228	12.3168	-5.54072	0.188306
		47.9252	51.1151	25.4408	0.413538			66.5884	60.0034	-48.6298	44.3557									14.5884	11.7798	-3.98641	9.8852			10.6753	10.0282	-5.17565	-4.7445
		46.846	48.5516	14.8652	-9.43545			66.7042	57.6898	-51.2848	30.0547									17.7207	10.1842	-2.4266	5.39161			15.077	8.13424	-4.19265	6.80043
		49.2632	48.8643	23.1212	-11.2003			66.763	50.3899	-46.0667	31.8004									17.1405	12.7268	-3.95433	7.11728			11.7103	17.8688	-7.72905	4.91618
		49.7879	48.7099	27.7627	-6.64171			66.5472	57.5328	-51.4418	29.8977									12.1298	18.0025	0.0743029	8.11469			12.0069	12.94	-3.09354	-3.88854
		47.124	49.7636	25.4299	-1.68125			66.5393	57.1836	-46.1326	40.0461									12.4016	13.1184	-2.78517	6.3946			10.4113	16.8577	-3.83352	-0.594279
		47.8152	47.0617	23.1587	-8.73976			65.0795	58.2603	-43.3124	39.7882									15.3378	15.7933	-5.98636	2.86639			12.725	8.96605	-4.7247	5.48771
		51.7674	46.6702	20.2294	3.68657			65.5182	56.5889	-45.8105	45.2509									14.4969	12.5024	-3.70471	1.99249			11.8396	12.9555	-3.93815	5.49397
		47.8368	46.6009	29.0916	-5.39171			66.8427	56.9203	-42.9068	40.8286									12.171	14.4342	-1.25682	4.13068			9.88638	9.59921	-5.98221	-5.21827
		48.8187	47.3142	17.3724	-9.53074			65.199	55.7213	-45.9552	41.36									13.7577	11.8153	-3.50778	9.87175			12.6779	12.1405	-4.63536	6.08024
		46.6395	46.9455	21.2064	-6.97921			68.0182	58.0964	-46.3877	26.2483									15.0484	9.81802	-3.70543	-1.22356			9.35144	4.33343	-3.04355	4.06491
		46.9448	48.6504	14.964	-9.33665			66.5179	62.4497	-46.1366	35.7125									14.4172	14.1707	-2.05251	6.94313			12.1285	14.7262	-5.17097	4.61032
		46.3059	48.9318	18.445	-18.383			62.7409	55.51	-44.2442	43.6825									16.3532	12.8297	-4.4848	-2.67075			14.2084	15.7784	-4.91229	5.58011
		49.3038	48.3357	24.2208	-1.25748			64.2245	59.4807	-46.1462	31.4587									11.6219	16.3195	-2.63275	6.8301			10.5223	9.00704	-4.18483	13.408
		49.7472	48.6692	27.722	-6.6824			63.5853	58.1242	-51.8197	33.8307									12.7861	14.8256	-2.0517	-0.870274			12.741	11.792	-2.06542	11.4298
		50.2614	48.8622	15.2686	-7.43788			65.7511	53.7499	-49.6676	36.6634									13.9849	8.2016	-1.90829	2.2902			10.2532	10.0484	-4.81209	10.8721
		47.4286	47.908	22.6653	-12.1761			69.9017	55.1628	-49.1918	40.0759									15.2459	15.6552	-5.1114	-1.73878			12.6507	13.7333	-3.54059	8.24386
		51.6353	46.5381	20.0973	3.55452			67.2657	54.1271	-43.9716	32.7737									13.5165	16.9089	-3.54206	4.30516			12.6052	15.4529	-3.41372	5.52564
		49.1455	44.3738	22.9344	-12.5343			64.0317	57.1031	-45.5146	36.7507									13.5089	8.21913	-1.81861	-8.67113			12.2896	12.5904	-3.91083	3.30136
		48.1551	44.2484	16.7434	-7.87407			69.8201	60.9898	-51.3459	42.1889									14.6162	14.3859	-2.65508	2.31709			8.93472	10.8329	-5.19241	0.215443
		50.7399	44.613	22.1888	-4.73596			66.7355	56.2376	-48.7996	41.5335									16.2698	12.8721	-0.911439	-5.7437			11.9337	15.3403	-2.03906	-11.4363
		50.2897	47.3428	26.9295	-4.54876			63.1608	56.0161	-47.8807	36.2242									11.6785	11.9632	-2.51059	3.07019			11.2902	11.002	-3.26269	13.2002
		50.4068	47.415	24.5115	-5.72627			67.3674	54.0121	-44.9399	44.1855									12.0157	12.8222	-3.38385	5.68943			11.5974	11.9159	-3.58391	3.44787
		49.4857	47.1735	23.1422	-6.50918			67.5946	58.8387	-47.7632	29.7151									15.1461	14.9196	-4.20102	2.53988			7.87333	14.4972	-5.69895	8.01748
		49.5497	46.3365	16.6366	-9.6			66.1726	53.1398	-46.7532	40.7702									12.883	14.4587	-2.55565	8.50402			12.2882	12.8448	-3.81411	3.06029
		51.9263	53.0132	22.5923	-7.80492			65.8851	53.8092	-48.8487	31.7971									12.6906	20.7974	-0.78084	-4.54955			9.11231	13.4811	-1.20436	-0.900608
		47.1475	49.7872	25.4535	-1.6577			65.7916	58.3399	-46.7915	34.4612									11.5598	16.6838	-4.05791	3.25541			8.30566	15.2812	-3.90481	6.54548
		51.0575	48.491	25.3345	-4.62611			65.075	55.8191	-44.9749	34.7866									14.1529	14.7684	-4.99466	-0.185173			10.4439	15.6086	-7.19344	7.77335
		48.0725	48.0021	20.4449	2.77902			64.002	59.2582	-46.3687	31.2361									15.0496	8.52981	-0.39857	-1.26189			10.2847	12.031	-2.03536	-0.0682979
		50.3791	47.1155	22.166	-7.32993			64.6488	58.041	-42.9641	44.4375									14.399	16.1383	-3.25414	-4.68325			10.6064	12.2917	-4.03897	6.49422
		49.6704	45.4177	22.1598	-7.73141			64.2725	56.971	-48.6237	32.0543									11.5811	11.8294	-2.27539	-3.3958			10.3728	14.3339	-4.71619	10.8079
		49.06	48.4186	18.8689	-7.18224			65.3634	55.8857	-45.7909	41.5243									12.7781	17.9934	-3.4015	1.73867			10.262	13.4786	-6.80463	12.8553
		49.7613	45.0327	25.1784	-9.47219			66.1394	57.1075	-46.8644	34.2101									17.412	15.2165	-2.07992	5.1731			10.5867	11.4686	-1.85945	3.94147
		53.4109	48.5866	23.8336	2.24662			68.0113	55.9621	-46.9125	33.6649									14.3872	14.368	-2.55124	8.56971			7.94861	11.6105	-5.2569	8.77357
		49.0267	47.5223	17.5805	-9.32266			66.1273	60.3297	-47.5331	46.5022									13.8327	14.2416	-5.85644	-0.392323			11.119	17.3368	-2.30096	5.28439
		48.37	51.1107	24.0137	-6.08972			65.3096	56.0536	-44.7404	35.0211									15.8471	13.0101	-4.0865	-1.12805			12.7552	8.57179	-4.93386	-0.506098
		47.5849	46.8314	22.9284	-8.97007			66.8434	50.4703	-45.9863	31.8809									15.5167	8.80567	-2.99324	-0.470993			12.1924	9.2158	-4.08328	7.47426
		49.024	48.7302	23.3239	-7.23908			66.2213	54.7129	-44.6924	35.2908									15.1312	14.0241	-1.73566	-3.46263			10.5608	9.67044	-3.77313	3.32608
		51.1376	48.5711	25.4146	-4.54599			66.8395	56.7346	-47.4581	38.7511									13.6815	9.27794	-2.42751	3.02463			9.19788	12.1242	-3.44091	4.51401
		51.0438	45.9521	26.2922	-7.68017			65.8344	53.8332	-49.5843	36.7468									12.5003	11.6894	-5.47005	-7.02515			9.61107	12.2959	-5.67448	4.34792
		48.5327	47.7524	22.9541	-13.285			66.0457	53.9394	-47.0979	33.3272									15.8299	12.686	-1.18116	1.41008			9.85594	9.28581	-2.2519	5.36619
		47.5755	50.6676	25.3191	-12.9994			67.2739	56.0838	-48.352	30.9945									15.0785	17.8862	-2.63899	-5.08868			11.9426	15.1068	-3.17181	3.3738
		48.8335	48.8624	19.7267	-10.7144			65.9325	53.8566	-48.8013	31.8445									16.0149	15.5657	-0.643	2.05275			14.3588	12.9221	-5.90646	3.14575
		49.1775	45.3151	25.1519	-6.11268			64.5255	54.2531	-46.0458	35.9276									13.0629	13.52	-0.966139	16.0752			9.61519	16.739	-2.4806	-0.666659
		50.3181	48.9188	15.3252	-7.38123			65.2387	57.4672	-45.0497	38.3863									13.3135	15.1811	-2.3578	2.50012			11.1143	19.3341	-4.67661	3.33195
		50.2882	45.2217	19.0706	-2.24887			64.4423	54.1699	-46.1289	35.8445									13.8819	11.1694	-3.64714	-0.534569			9.98839	14.9906	-3.43511	8.77502
		50.2599	44.1329	21.7088	-5.21602			63.2593	58.9213	-51.5796	37.5299									15.9938	14.4923	-4.41238	10.3902			10.5669	14.0121	-5.33622	3.24071
		48.5178	47.7376	22.9393	-13.2998			65.9546	52.9218	-46.9712	40.5522									15.1443	15.6617	-0.432959	0.161928			10.0282	12.2762	-5.75411	7.69951
		51.1244	48.5579	25.4014	-4.55918			67.5502	58.7943	-47.8076	29.6708									9.99796	18.5166	-1.7812	8.85182			7.77724	12.0209	-5.95029	4.75527
		52.0301	53.1169	22.6961	-7.70117			67.2628	56.9568	-49.6252	38.6425									12.9681	16.3008	-3.44698	5.28827			11.9233	11.366	-4.50208	8.70355
		49.0535	45.1911	25.0279	-6.23665			66.2017	60.4041	-47.4587	46.5766									13.2939	16.4724	-1.87592	4.34475			11.7563	14.9798	-3.54444	3.58798
		51.0288	51.1074	21.5979	-3.23222			66.6785	55.8017	-47.3744	36.5659									14.8853	13.3356	-4.3565	7.62367			11.4064	10.9825	-2.45699	-1.19464
		49.61	46.3969	16.6969	-9.53968			64.1427	58.9361	-46.134	26.4709									15.6226	10.8482	-3.39221	0.433452			15.0029	11.5805	-2.7275	1.08708
		48.5901	48.4269	21.6326	-1.65569			68.5765	57.2058	-43.6225	35.2217									16.1815	13.5209	-2.82119	-3.17846			11.7976	10.9421	-4.2239	0.310071
		50.8751	48.2622	28.3458	-13.3672			67.6169	60.3682	-48.1972	29.3705									13.0609	14.7154	-3.25652	2.94338			8.44983	14.509	-3.5039	2.00066
		51.1454	45.8341	18.9128	-6.90646			66.5535	59.9685	-48.6647	44.3209									16.2281	14.8103	-3.11166	-1.2911			10.7942	12.469	-4.63084	-3.13721
		50.9394	48.9724	27.8391	-8.26078			66.2001	60.4025	-47.4602	46.575									12.4733	12.4583	-1.45008	-0.192199			11.9565	11.4174	-5.29624	8.70982
		53.2619	44.9209	15.059	-5.70457			63.1701	58.8321	-51.6688	37.4408									12.3974	14.0821	-2.19111	-0.384907			11.0267	13.3176	-5.10854	-3.02827
		48.1175	49.8643	25.702	2.50709			65.8097	56.7778	-47.1941	33.8804									13.1514	13.4096	-2.16101	1.68814			14.1243	10.591	-0.453325	2.2196
		49.0834	45.221	25.0578	-6.20675			65.2683	57.4968	-45.0201	38.4159									15.5716	16.9565	0.343335	8.48968			13.7113	15.4716	-2.11293	13.2373
		48.7782	48.6874	23.6062	-8.87022			67.5954	60.3467	-48.2187	29.3489									12.9058	15.7439	-2.88876	-3.11607			9.71059	16.0766	-4.89796	6.04248
		49.2961	49.1473	19.6669	-7.60609			69.3533	58.6901	-45.8877	30.9281									14.4727	15.2726	-0.982044	3.78224			12.6291	9.97001	-2.84387	10.7965
		49.57	45.3172	22.0593	-7.83188			66.6961	56.1983	-48.839	41.4941									10.9498	14.1544	-3.61024	-3.40677			8.44103	12.7179	-5.60792	6.97402
		46.0264	49.2174	24.3721	-6.11998			65.0213	58.202	-43.3706	39.73									12.1677	18.5509	-6.01622	1.45516			10.4991	15.9573	-7.71501	3.09776
		48.6981	51.2305	29.4888	-1.82673			65.287	58.7456	-48.332	40.3864									16.8643	12.46	-2.24804	4.08989			13.0117	15.0648	-3.39237	-3.32914
		49.8023	44.9682	23.75	-7.64854			64.2856	55.4388	-42.9422	42.3384									15.3321	17.2647	-5.32381	9.99837			11.9277	12.6887	-8.39656	11.9065
		49.3731	47.0609	23.0297	-6.62174			68.3622	59.0877	-47.4317	44.6728									12.2628	7.14075	-0.502733	2.56738			11.0306	10.5044	-0.982075	6.27855
		48.2924	50.0392	25.8768	2.6819			64.2309	59.4871	-46.1398	31.4651									13.8329	12.514	-5.26318	4.30966			10.3475	10.7309	-5.65044	5.4186
		49.2884	48.8895	23.1463	-11.1751			67.736	55.7927	-43.6822	32.1953									13.8473	16.1425	-3.26336	6.30223			9.95554	15.6434	-5.02069	12.5508
		46.5751	52.2912	20.0506	-7.9714			67.5386	58.7827	-47.8192	29.6591									10.5889	13.2948	-3.58361	2.44824			9.07863	15.462	-6.09395	8.31606
		49.6533	48.5753	27.628	-6.77636			64.7389	58.131	-42.874	44.5276									12.8413	9.8958	-2.93331	2.2824			10.3297	10.3949	-4.02774	4.36118
		48.9293	47.5752	18.013	-6.7357			67.4069	54.2684	-43.8303	32.9149									13.9159	10.9359	-2.17528	4.16466			9.87476	13.9023	-5.49147	2.87266
		47.9637	51.1536	25.4793	0.452069			66.6983	54.9106	-47.2161	38.8377									13.1626	15.6405	-0.0648941	4.12133			9.72147	12.8389	-3.13151	-5.685
		48.5195	41.5854	25.245	-6.88235			63.0322	59.3049	-46.1371	40.4955									13.7742	9.78917	-5.26591	2.8383			12.309	9.00691	-1.84525	11.1569
		49.1909	49.0421	19.5617	-7.71132			67.6821	60.4334	-48.132	29.4357									11.4437	9.07539	-3.5375	11.8876			10.2638	12.4217	-2.03295	7.36016
		49.8303	44.9961	23.778	-7.6206			67.3953	57.0893	-49.4928	38.775									11.3928	15.4305	-1.52737	3.40549			11.2236	9.74675	-3.42863	3.60199
		49.5296	46.3165	16.6165	-9.62004			65.9527	51.535	-54.0423	37.096									16.3217	12.3149	-0.310612	-2.13501			10.5834	13.3126	-2.07193	-0.844591
		49.2591	48.6808	26.4875	-3.95125			65.5935	54.7977	-48.9707	35.3859									13.9337	16.9343	-2.34838	4.72891			9.76981	13.9074	-2.45722	6.31709
		51.8063	46.3473	19.4907	-5.1826			67.1406	55.3837	-49.5721	35.0595									11.1104	13.0435	-5.13358	3.45365			12.6174	16.0661	-3.92034	6.78444
		48.5579	48.4671	23.386	-9.09048			66.4832	56.3783	-47.8144	38.3948									13.4905	12.0601	-0.0250199	0.974564			8.11609	12.7716	-2.90577	3.57999
		50.7277	46.5883	21.6381	-7.66582			64.9929	58.1736	-43.399	39.7016									13.4759	12.193	-5.19541	0.200661			9.33742	11.123	-4.74887	3.64751
		50.9331	51.0116	21.5021	-3.328			66.2017	60.4041	-47.4586	46.5766									14.3272	10.3961	-6.00307	-0.877927			9.64998	12.3163	-3.67883	11.127
		49.1046	45.5407	24.8949	-10.4878			65.7401	52.158	-46.459	34.7419									13.1211	15.8156	-1.41013	5.1399			13.1215	11.5186	-3.33748	-1.04971
		46.9838	45.8369	21.9847	-12.6877			66.541	62.4728	-46.1135	35.7356									12.5799	10.7156	-4.05167	12.2488			8.01654	15.602	-7.30497	12.9214
		46.6251	45.5661	21.3431	-7.1277			63.9604	59.2066	-45.6443	34.8272									14.3298	13.0874	-5.14353	2.25228			12.5553	14.096	-4.25519	-6.985
		48.9277	47.4232	17.4814	-9.42175			68.3412	59.0667	-47.4527	44.6519									15.6614	15.4582	-4.12336	3.74987			14.1117	12.0829	-3.87144	10.9993
		49.3075	46.9953	22.964	-6.6874			67.0925	58.4864	-46.3056	37.9153									12.2231	11.9448	-1.81024	-5.95826			10.5526	13.9876	-2.0697	-4.43847
		48.1672	44.2605	16.7554	-7.86205			66.8765	61.6722	-45.2542	31.7487									14.9761	8.08397	-4.46533	2.71037			12.3712	6.06444	-5.95692	-1.05634
		47.2925	45.667	20.5661	-3.38303			67.3358	53.9805	-44.9714	44.1539									13.4881	15.1726	-2.86981	11.1027			9.00797	13.6886	-1.87299	10.6686
		49.216	49.0672	19.5868	-7.6862			70.1949	55.456	-48.8985	40.3691									12.8097	11.2183	-1.42876	4.88651			9.33583	9.95545	-5.82088	-1.97997
		46.8047	52.5207	20.2801	-7.74182			66.3189	57.631	-47.9649	37.9649									14.4296	15.4484	-3.41847	8.54048			10.8915	13.9823	-6.21166	2.98861
		50.9913	48.4247	25.2683	-4.69237			63.9127	58.7061	-46.364	26.2409									16.4396	13.9245	-2.11306	5.68433			11.0446	12.1374	-2.51025	4.88642
		51.8745	46.4155	19.5589	-5.11438			66.6825	50.3093	-46.1473	31.7199									12.8651	16.3526	-1.95471	3.31112			10.7206	17.4443	-2.71841	0.606549
		47.2792	45.6537	20.5528	-3.3963			64.2297	56.9282	-48.6665	32.0115									14.4896	12.2096	-3.97946	5.0482			10.4051	15.2882	-5.61666	2.43457
		47.3233	48.8843	14.5909	-10.7705			65.9057	61.4115	-44.9145	38.8681									14.8357	10.5417	-4.05572	12.148			9.59728	11.9019	-6.12804	4.26606
		47.8512	51.0411	25.3668	0.339579			65.4853	56.212	-48.9626	46.6787									12.2512	13.6654	-2.91716	-2.63438			13.548	11.8514	-2.25689	-0.674743
		47.8779	50.1452	19.5481	-6.87863			65.6466	56.7173	-45.682	45.3793									13.6967	13.9705	-3.12536	12.526			9.71072	16.7893	-1.88168	12.0092
		47.9263	46.6904	29.1811	-5.30226			67.9227	57.0569	-48.2403	40.2553									15.2276	14.8768	-4.85201	2.76838			10.6245	13.7553	-3.16776	8.79255
		50.1359	46.7503	21.37	-8.52947			66.3814	54.4923	-49.6115	38.7329									14.1106	14.8722	-5.83245	-6.6728			10.599	16.4309	-6.08526	4.976
		47.6278	50.3141	28.0266	-11.6665			66.1449	51.2258	-50.0871	38.2402									17.1231	13.1613	-0.914745	2.0691			12.4632	15.4256	-1.08128	12.4435
		49.0609	45.2344	22.5166	-8.77139			68.1872	56.1379	-46.7366	33.8407									13.7884	8.90893	-5.87014	10.5273			12.1046	13.0757	-3.79957	-0.436349
		50.2739	47.0103	22.0608	-7.43513			69.5573	58.894	-45.6837	31.1321									11.4958	19.5357	-3.82663	3.53792			8.03757	11.5043	-1.76316	3.43347
		50.8879	50.9664	21.4569	-3.3732			67.1848	55.3036	-50.3704	35.2844									12.4972	16.6478	-2.10984	-5.92038			9.68089	12.304	-0.101085	-2.6984
		47.9954	51.1853	25.511	0.483772			65.0194	57.1614	-49.0398	41.8902									14.149	13.7969	-4.84046	-0.867924			9.61189	16.8294	-5.5943	-2.09
		49.5899	49.0223	21.9269	-8.94944			66.4222	58.5364	-47.4242	38.0351									15.3565	12.5276	-2.94407	10.8184			11.0133	10.0109	-4.28029	11.0568
		47.5437	44.8496	29.0381	-7.18598			65.1359	57.2509	-43.4287	24.9797									13.0889	15.8619	-6.42226	-9.07058			12.0967	12.6644	-6.28627	-3.4154
		48.7523	51.3479	20.095	-10.614			66.4056	51.4865	-49.8264	38.5009									13.0464	11.2731	-0.291182	6.23709			11.9632	9.60886	-0.824253	10.624
		51.2543	45.9429	19.0216	-6.7976			65.9839	58.121	-49.1139	29.9735									12.9361	10.2722	-5.64911	-2.10644			12.9155	15.106	-4.8521	1.21002
		47.8376	45.1435	29.3319	-6.89212			65.6914	53.2628	-45.2084	32.1313									14.4759	13.1557	-2.42799	4.17336			14.2768	15.8264	-3.85002	7.7933
		51.7075	46.2485	19.3919	-5.28135			67.1756	55.9856	-48.4503	30.8963									12.6545	14.8592	-6.39129	6.49717			11.1525	11.6886	-4.10768	7.63148
		48.1635	41.2295	24.889	-7.23831			64.2974	56.9958	-48.5988	32.0792									14.1013	15.4744	-7.44192	-0.0155094			12.6695	9.78096	-5.56659	3.58358
		49.439	44.6672	23.2278	-12.2408			66.5614	58.7643	-43.7483	43.0057									13.0192	12.0902	-4.15062	0.58315			8.89558	13.3585	-6.42636	-0.815776
		47.8925	51.0824	25.4081	0.380883			69.246	58.3328	-41.9668	30.4416									13.5323	9.78931	-3.79075	0.871836			12.8568	14.6143	-7.75196	-6.39909
		48.9788	48.1271	25.5456	-5.96149			66.3416	54.4525	-49.6513	38.6931									13.0127	11.8985	-1.28095	-4.21315			9.83317	14.5142	-2.21325	0.618855
		48.9165	48.6226	23.2164	-7.34661			66.2509	51.3318	-49.9811	38.3462									13.5555	11.8152	-6.88303	5.56527			12.0427	13.4871	-3.74966	8.81286
		49.741	49.7891	22.374	-5.62735			64.0881	57.1595	-45.4582	36.8072									14.4547	15.9702	-5.10978	5.07854			13.1631	11.8081	-4.05766	9.41158
		48.1237	50.8645	23.7675	-6.33594			69.7754	60.945	-51.3906	42.1441									16.0776	16.9033	-6.38545	6.5305			10.6327	16.0034	-5.47581	12.3393
		48.9962	48.1445	25.563	-5.94405			64.3096	55.7393	-46.6285	50.1073									13.7416	9.50039	-3.65686	2.71642			11.9627	15.5278	-3.85313	8.15227
		50.9473	46.8079	21.8577	-7.44619			69.2389	56.9695	-46.5184	29.7644									12.3538	14.5194	-2.42303	-10.2087			9.19379	15.2927	-5.39582	-3.95104
		48.0488	48.4586	24.3094	-3.77014			66.1725	55.1941	-49.3951	41.1161									13.7923	14.5044	-3.67963	6.3929			10.904	15.6439	-2.44968	9.46301
		49.7845	49.8326	22.4175	-5.58382			65.3781	54.2175	-50.4194	38.8597									12.6307	13.5471	-3.58644	4.50706			11.1879	11.9082	-5.71127	7.96695
		51.9134	53.0002	22.5794	-7.81786			66.6185	62.5503	-46.036	35.8131									14.2683	13.3615	-5.14417	12.7605			10.1981	12.7293	-4.95081	5.27265
		50.3175	51.9772	22.509	-1.3121			68.4961	57.1725	-43.0413	37.5683									14.8261	13.4568	-2.2292	-2.66838			9.64836	13.7325	-4.02689	1.54634
		47.5854	46.832	22.929	-8.9695			66.1785	54.2894	-49.8144	38.53									15.2007	9.17217	-1.29972	-0.194542			11.1511	12.5156	-2.92591	6.5099
		50.972	51.0506	21.5411	-3.28907			66.569	59.6801	-47.4016	34.0639									11.8003	7.86559	-0.0963947	1.77219			12.2645	12.3041	-2.58081	1.79457
		50.7542	48.7279	20.1169	-1.24548			66.7237	56.2259	-48.8114	41.5217									12.6932	17.1341	-3.78162	-2.88708			12.81	15.786	-2.62613	2.00615
		51.5652	46.468	20.0272	3.4844			66.0449	56.0898	-49.2527	38.9213									14.364	11.5582	-2.638	-4.36672			13.0035	13.2915	-0.268391	-2.16147
		46.7947	45.6477	21.7955	-12.8769			66.4381	60.4203	-48.7652	35.5197									14.4262	10.8014	-7.37173	-0.548055			9.82566	10.6726	-6.40136	4.13621
		50.3783	47.3866	24.483	-5.75475			66.9362	61.732	-45.1944	31.8085									14.4078	13.7852	-2.0412	0.378478			9.90674	15.7819	-3.34268	4.86139
		51.0255	48.5886	18.5137	-6.1201			65.7849	58.3332	-46.7982	34.4545									14.7184	15.1298	-0.84667	2.24331			12.4275	14.1113	-3.46385	3.3391
		49.4457	44.674	23.2346	-12.2341			65.8446	57.0933	-44.0603	42.519									14.2536	16.0958	-1.79942	4.83668			9.41764	12.4337	-3.05959	10.251
		50.6862	46.5468	21.5966	-7.70729			66.4004	51.4813	-49.8316	38.4957									13.5293	11.9495	-2.84175	5.04942			8.21927	10.5889	-2.04779	-1.39992
		46.723	47.0289	21.2899	-6.89577			65.4588	62.5398	-42.2441	40.1942									14.699	14.5626	-4.9981	-8.60186			9.93492	10.8408	-2.87764	-0.916209
		48.8103	47.4563	17.8941	-6.85461			64.5827	57.9749	-43.0301	44.3715									16.0814	19.9257	-2.17855	0.674147			10.3028	11.7818	-2.62253	3.16676
		51.0876	44.2745	24.7585	-4.40642			66.645	54.8573	-47.2694	38.7843									11.4821	11.1974	0.226956	7.98176			8.92013	11.6282	-2.87432	10.9093
		48.8645	47.3601	17.4183	-9.48488			63.2213	56.0766	-47.8202	36.2847									14.4804	11.5382	-4.61354	-7.45392			11.629	14.6089	-3.98428	-0.802273
		46.9829	48.9188	25.5663	-6.36878			65.9259	57.1746	-43.9789	42.6004									12.8659	11.8152	-4.69793	10.4421			14.3489	12.6113	-5.64661	0.698186
		50.6462	47.7467	23.8227	-9.43957			63.3816	57.002	-49.2646	36.2274									14.7375	16.0342	-5.6365	7.45028			13.1141	14.8017	-4.61951	8.21766
		51.1392	45.8278	18.9065	-6.91275			68.1951	58.2734	-46.2107	26.4252									12.9253	15.6289	-2.38593	-3.96311			10.2794	12.0815	-3.84156	1.7231
		48.2069	48.6168	24.4676	-3.61196			67.7832	61.2756	-46.696	30.6598									12.566	12.1841	-2.77743	7.10296			10.1248	13.4881	-6.14302	2.30922
		50.8546	48.8283	20.2172	-1.14511			64.0013	51.6882	-45.216	32.8474									13.7852	13.405	-5.22035	0.482707			9.94849	9.84494	-4.3053	-3.49798
		50.6973	46.5579	21.6077	-7.69621			65.412	54.2514	-50.3854	38.8937									16.1588	14.6916	-1.36954	0.470779			12.3434	16.555	-4.84573	0.618011
		50.8313	48.8642	27.7309	-8.36896			66.4418	59.5529	-47.5287	33.9368									12.0023	12.7873	-1.48567	-2.44808			10.5304	17.4497	-5.7226	2.47063
		47.8798	42.2802	23.887	-10.3908			63.5116	57.132	-49.1346	36.3574									10.1185	13.4031	-3.57533	-9.5149			10.4111	11.1567	-4.83481	4.59891
		48.6983	50.1916	24.5365	-8.00373			66.7114	54.9238	-47.2029	38.8508									12.0492	14.6846	-0.933249	-4.89686			7.71887	11.826	-2.90896	9.06452
		46.6517	49.2776	18.7908	-18.0372			68.7811	52.4712	-47.9391	36.8019									15.0473	13.8445	-3.24524	3.49884			10.294	16.0336	-5.71042	2.6834
		48.7949	48.501	23.0947	-7.46826			66.2144	58.3286	-47.632	37.8273									16.8626	12.0715	-3.55335	6.36333			11.8139	14.2916	-5.14481	2.79726
		48.8356	46.919	25.8815	1.49601			65.3993	54.2387	-50.3981	38.881									13.3887	11.9285	-3.73226	0.290833			10.871	10.8703	-4.3747	1.08824
		49.5061	47.4772	26.7439	4.72107			66.401	60.3832	-48.8023	35.4826									14.8323	16.0453	-2.64988	18.2979			10.1177	10.1304	-4.57907	12.8952
		48.1065	48.0361	20.4789	2.81302			65.1031	57.3316	-45.1853	38.2507									16.1471	15.9065	-4.32787	5.5669			13.415	12.2137	-3.71879	-0.812697
		49.5468	48.4007	17.8053	-1.38329			64.3975	54.1251	-46.1738	35.7996									14.0312	12.4726	-1.13703	-5.13807			12.2427	9.14757	-4.17897	7.24005
		48.1613	49.9081	25.7457	2.55081			67.497	60.2483	-48.3171	29.2506									12.1241	14.1533	-3.95405	7.33822			12.0618	13.6682	-5.58898	0.600437
		47.7013	49.9687	19.3715	-7.05522			64.0752	55.5049	-46.863	49.8729									15.0466	11.8956	-3.83062	0.824784			12.7123	12.6218	-6.16917	-1.00245
		48.841	47.9893	25.4078	-6.09927			67.3792	57.0732	-49.5089	38.7589									17.9277	11.8597	-1.80082	8.27926			10.9068	12.3932	-5.44132	15.3354
		48.3036	48.7135	24.5643	-3.51528			67.5587	60.31	-48.2554	29.3123									12.2748	13.261	-4.45362	-3.7088			9.6827	12.1662	-4.71629	-1.8624
		49.0451	47.691	18.1288	-6.61988			67.136	59.7949	-43.7454	36.5764									14.9549	15	-3.42094	3.73112			12.0758	12.7802	-7.11862	4.88659
		50.4116	49.0123	15.4187	-7.28774			66.2774	51.3583	-49.9546	38.3727									15.6066	12.2876	-3.51717	4.98451			12.3403	10.5632	-6.51206	6.30024
		49.7955	49.8437	22.4286	-5.57279			67.5744	55.6311	-43.8438	32.0337									12.972	13.5425	-1.98501	4.42346			8.51056	13.3092	-3.77569	-1.19411
		51.575	49.8847	20.2033	-3.00257			66.6891	56.1913	-48.8459	41.4872									12.0266	10.0593	-3.45253	5.5692			11.2345	10.6863	-3.7385	6.78509
		48.89	47.5359	17.9738	-6.77495			66.3687	57.6808	-47.9151	38.0147									12.2967	10.9063	-4.44278	10.3296			9.28518	12.0039	-3.96348	6.91795
		51.1857	44.3726	24.8565	-4.30838			68.8246	54.9028	-49.0206	35.8284									10.8475	13.0406	-3.16616	8.5724			11.9883	12.8365	-4.05613	2.33677
		47.6696	46.4337	28.9244	-5.55894			65.5	51.9179	-46.6991	34.5018									15.5617	12.0477	-4.10671	0.777099			9.12187	11.5211	-4.93305	7.77375
		48.9414	48.0897	25.5082	-5.9989			66.486	57.4716	-51.503	29.8365									14.6999	16.1946	-5.0157	7.85299			14.1247	13.9291	-3.90276	8.80381
		50.055	48.6557	15.0621	-7.64435			66.4892	59.9042	-48.7291	44.2565									13.0968	11.8594	-1.58918	11.5512			9.96025	17.0702	-3.40232	12.4707
		46.9604	48.666	14.9796	-9.32106			62.1217	62.0677	-45.9245	36.2527									15.2335	18.4381	-3.40551	7.99299			13.9339	12.6201	-3.00704	3.84056
		48.856	47.3515	17.4097	-9.49345			64.0721	57.1435	-45.4742	36.7912									11.0306	13.6853	-1.58223	-0.473383			10.3726	16.4812	-2.6376	6.74753
		50.6839	47.7844	23.8604	-9.4019			63.3052	59.5779	-45.8641	40.7685									11.9312	13.7697	0.564688	-1.93936			11.4443	13.3761	-2.5293	-0.469949
		48.6887	48.7176	19.5819	-10.8592			66.3458	58.46	-47.5006	37.9587									14.0774	12.2817	-2.64784	-2.17053			13.0026	16.449	-7.99202	-0.734356
		47.6577	50.344	28.0565	-11.6365			66.7772	50.4041	-46.0525	31.8146									14.4571	10.9151	-1.93229	-0.174			12.18	13.0578	-4.23822	3.71167
		49.1372	48.1691	24.0542	-1.42408			67.4301	54.0748	-44.8772	44.2482									13.4892	11.2911	-3.91572	10.928			12.4961	11.1912	-4.64593	13.1543
		52.0298	53.1167	22.6958	-7.70141			67.3524	55.5954	-49.3603	35.2712									15.5941	17.0005	-6.56348	4.56527			12.4553	17.3006	-4.62949	6.78008
		48.9584	48.6645	23.2582	-7.30476			65.6588	56.7295	-45.6699	45.3915									9.23398	9.6975	-2.43416	-3.28715			7.24903	9.44438	-3.38055	5.41956
		49.6498	49.0822	21.9869	-8.8895			66.0913	53.0584	-46.8346	40.6889									12.2869	8.45943	1.45917	4.27657			12.14	12.7649	-3.30511	5.52365
		50.3597	45.2932	19.1421	-2.17738			66.7576	50.3845	-46.0721	31.7951									15.2595	15.1847	-3.59651	7.47355			11.3972	16.6271	-2.31322	9.97902
		47.5242	48.0036	22.761	-12.0804			63.1853	58.8473	-51.6536	37.4559									14.0682	9.834	-3.3588	-4.39567			13.5887	10.8387	-3.55693	1.91219
		49.7391	45.0105	25.1562	-9.49437			66.8465	61.6423	-45.2841	31.7188									10.765	15.0114	-5.54721	-0.922912			12.5881	13.4824	-4.05636	3.00273
		50.4281	44.3011	21.877	-5.04784			69.1533	56.884	-46.6039	29.6789									13.3428	13.5289	-2.36431	-3.53653			10.7594	15.267	-3.73208	-0.516295
		47.139	50.7738	23.2924	-4.3248			67.7635	61.2559	-46.7157	30.6401									12.6665	14.2826	-1.78317	-0.236464			8.77754	16.0485	-1.36585	0.6139
		50.6647	48.6384	20.0273	-1.33501			64.1976	56.896	-48.6986	31.9794									14.2723	15.3964	-1.96858	-5.19599			14.4125	13.6063	-6.29979	9.6428
		51.0535	48.6166	18.5416	-6.09216			67.6708	55.7274	-43.7475	32.1301									11.4312	15.1535	-3.6111	3.64495			8.70642	12.7882	-2.51323	-0.993515
		50.6101	47.7106	23.7866	-9.47572			65.6558	53.5494	-47.4878	32.9372									13.7112	13.8762	-5.10861	5.62826			8.63316	14.1195	-5.29359	-2.14528
		49.7291	45.0004	25.1461	-9.50443			66.349	59.4602	-47.6215	33.844									13.1392	11.8935	-3.43226	3.0983			11.4468	11.7628	-6.16989	7.07501
		50.3078	47.316	24.4125	-5.82528			66.6404	56.7007	-48.8734	40.6478									12.1095	20.3244	0.527093	7.25955			11.2163	14.9752	-1.45095	6.75147
		48.8703	48.8992	19.7636	-10.6776			68.257	58.3352	-46.1489	26.4871									16.2835	15.9593	-3.1269	9.06541			14.3661	9.82354	-3.1041	9.1666
		48.7734	48.6101	21.8158	-1.47242			65.8937	51.476	-54.1012	37.0371									14.3162	13.9752	-1.79553	2.98671			12.4472	15.1555	-4.92582	-6.85442
		49.6555	46.4525	28.0157	-3.8852			65.9352	52.9023	-46.9907	40.5328									13.3511	15.7765	-3.33875	2.01857			12.0926	12.9661	-3.82499	2.89483
		49.645	48.567	27.6198	-6.78462			65.6928	53.5865	-47.4508	32.9743									15.3147	10.3002	-4.79325	10.3653			13.2253	11.2812	-3.87194	12.7443
		50.1876	45.121	18.9699	-2.34954			66.0581	55.0797	-49.5095	41.0017									12.939	16.3396	-3.37772	-0.85897			9.53315	16.1295	-3.68105	-1.73872
		49.1518	48.753	23.0098	-11.3117			65.7153	56.4419	-48.7326	46.9086									13.344	15.4534	-3.23967	1.04371			12.5788	16.7489	-6.51924	2.41107
		49.0689	48.2173	25.6358	-5.87132			63.2357	59.5084	-45.9336	40.699									11.6145	14.2038	-1.26324	9.2761			7.53052	12.9922	-4.37632	8.96843
		48.8798	47.3754	17.4336	-9.46957			68.9307	57.3848	-45.3519	39.8602									15.2539	16.5865	-2.86922	16.3308			10.3866	12.1391	-1.14114	7.54275
		50.1967	46.9331	21.9837	-7.51231			66.9345	59.5934	-43.9469	36.3749									12.5997	14.8168	-3.71036	-1.65566			10.8482	11.137	-2.62832	4.39188
		49.2941	48.7158	26.5225	-3.91622			69.0064	58.6487	-49.833	39.2697									14.7987	16.6499	-5.35937	-1.65974			11.0265	12.3424	-4.21591	3.93025
		48.7273	45.1635	24.5176	-10.865			67.0973	61.893	-45.0334	31.9695									13.5554	12.5072	-0.454086	-5.47473			8.92603	13.21	-0.588113	-1.29315
		51.0641	48.4976	25.3411	-4.61949			68.9635	58.4491	-46.3932	32.3662									14.7082	10.5042	-3.10319	7.2295			9.73854	13.9127	-2.84965	8.00607
		48.1778	49.9246	25.7622	2.56732			65.5118	54.3512	-50.2857	38.9934									14.5213	15.4097	-0.253095	5.15435			10.6638	12.2333	-4.94212	15.4294
		50.6582	44.5313	22.1071	-4.81769			67.2664	54.1278	-43.9709	32.7744									13.4046	11.7743	-0.678551	5.76715			10.7445	14.4833	-3.58167	0.144063
		48.3943	41.4603	25.1198	-7.0075			66.7663	56.8439	-42.9832	40.7522									13.8787	16.6957	-2.49998	0.388752			11.5958	16.3898	-3.4613	-1.27584
		49.7518	47.2609	26.5573	-0.067453			66.2627	60.2449	-48.9407	35.3443									14.9828	15.4815	-2.05739	3.32776			12.5929	8.26614	-1.10151	11.5827
		51.0768	50.3234	30.6537	-12.4844			65.0347	57.1496	-43.5299	24.8785									18.2813	11.5234	-2.90822	-7.26158			13.3038	10.8664	-3.89151	4.4346
		53.1637	48.3394	23.5863	1.99939			65.4571	58.9158	-48.1618	40.5565									12.4707	13.3907	-3.86305	8.20506			10.5577	11.04	-4.33815	-5.61837
		48.6122	48.5214	23.4403	-9.03615			68.9704	52.6605	-47.7499	36.9912									18.4705	12.2664	-2.94056	-8.18661			10.9566	15.5191	-4.71491	10.0473
		49.1528	48.5115	18.9618	-7.08934			65.359	57.5875	-44.9293	38.5067									13.2382	12.3638	-3.10798	3.80197			11.15	14.2906	-4.49018	6.25652
		49.1563	44.3846	22.9452	-12.5235			65.7635	56.1431	-48.7608	28.619									14.2363	14.9262	-5.86969	6.15431			12.1309	15.4563	-4.49309	0.773724
		47.1559	49.7955	25.4618	-1.64938			66.4681	54.9597	-44.4456	35.5376									12.9182	14.0805	-2.34104	-1.34698			9.5623	12.0655	-0.535555	-0.819908
		49.5238	45.271	22.0131	-7.8781			69.5797	58.9164	-45.6613	31.1545									14.131	10.2776	-5.50037	-5.77626			12.2193	11.2241	-4.95959	1.57509
		48.2366	50.9774	23.8804	-6.22308			65.6558	53.5799	-49.078	31.5678									14.6727	10.9669	-1.60488	2.19511			7.66156	16.3353	-1.98632	0.60561
		48.532	47.7518	22.9535	-13.2856			62.8427	55.6118	-44.1424	43.7844									13.8489	13.0694	-4.14748	5.82232			9.07799	12.9691	-3.92075	1.60347
		48.9572	45.0947	24.9316	-6.33302			62.843	55.6121	-44.1421	43.7847									14.6278	14.1113	-4.55596	2.87581			11.5013	10.9948	-1.53228	12.4917
		50.0146	45.1805	23.9624	-7.43623			68.0358	58.114	-46.3701	26.2659									15.0535	16.0671	-2.0487	13.4728			11.0208	16.8256	-3.02961	8.65316
		46.8758	48.5814	14.895	-9.40569			63.4297	57.9686	-51.9753	33.6751									11.7011	10.7758	-3.9814	-6.91514			11.0688	9.48797	-6.56174	6.15251
		49.2011	48.233	24.1181	-1.36018			69.8872	55.1483	-49.2062	40.0614									13.9776	17.7146	-2.23524	5.31417			7.88199	11.7332	-3.80633	5.52393
		48.2613	51.0021	23.905	-6.19839			61.8342	61.7802	-46.212	35.9653									15.7204	15.6839	-1.84727	12.4546			12.4809	13.0292	-1.83695	5.69782
		47.0948	49.0307	25.6783	-6.2568			66.6889	54.0793	-47.3323	46.9972									15.6255	13.6218	-5.43719	6.45352			10.5933	13.4662	-4.49365	7.22324
		48.8072	51.3396	29.5979	-1.71765			65.4664	55.659	-48.3644	36.5321									16.309	11.132	-2.43918	13.8207			13.486	16.2561	0.624109	-0.162132
		49.5247	49.3759	19.8955	-7.37745			62.9843	59.257	-46.185	40.4476									13.693	12.7502	0.635013	5.1747			12.9365	14.1189	-1.9444	-1.67148
		49.4378	47.4089	26.6756	4.65279			63.7255	58.9718	-45.8792	34.5924									15.7285	11.0359	-2.95198	8.12579			11.1488	9.7375	-4.12582	5.87064
		53.0657	44.7248	14.8629	-5.90071			67.4159	55.6589	-49.2968	35.3347									12.4197	11.016	-2.97914	3.14913			10.1586	12.9929	-6.44328	0.282053
		48.1459	44.2392	16.7342	-7.88328			68.7303	57.3595	-43.4688	35.3754									15.7793	16.3923	-2.34936	0.45354			9.32069	14.0073	-4.94584	-1.38657
		47.3549	50.9898	23.5084	-4.10888			67.6502	60.4015	-48.1639	29.4037									16.4634	14.7922	-1.95182	0.0529253			11.7968	15.641	-3.97501	7.16153
		49.599	52.7393	28.4653	-2.60185			66.1496	56.1946	-49.148	39.026									12.3684	12.6394	-1.72759	5.51449			9.96707	16.7819	-3.08358	0.792414
		51.0984	48.6615	18.5865	-6.04728			65.8706	56.2502	-48.6537	28.7261									13.718	12.6084	-1.05657	4.52416			12.8727	10.9265	-1.92221	0.249523
		49.272	44.5002	23.0608	-12.4079			65.9078	55.9528	-49.3898	38.7842									14.7396	14.0945	-1.84445	-2.24558			6.78441	13.6174	-4.8873	1.35606
		51.1247	48.5581	25.4017	-4.55897			64.7627	57.9434	-43.6292	39.4714									13.9619	12.4364	-4.2084	6.26523			12.0997	14.1617	-2.99231	3.95312
		53.3756	48.5513	23.7982	2.21131			64.0183	59.2745	-46.3524	31.2525									14.716	14.3812	-2.13678	4.0044			10.514	15.7089	-6.22807	5.35589
		50.6721	47.079	14.6827	-8.83255			65.2131	58.6718	-48.4058	40.3125									13.8983	10.8671	-1.44362	5.02705			11.244	8.6129	-7.30702	9.17035
		50.2559	45.1894	19.0383	-2.28122			68.8842	58.3698	-46.4725	32.2869									11.6732	13.6679	-1.97255	16.0674			11.0779	11.1793	-5.91545	1.18288
		50.2001	46.3936	21.8049	-1.91716			67.6703	56.8045	-48.4928	40.0029									13.8584	13.2492	-2.56107	-4.12953			11.0073	13.4432	-4.06775	-5.50456
		46.6595	45.6005	21.3775	-7.0933			66.5501	56.6103	-48.9637	40.5574									16.5955	16.0927	-3.01906	9.45382			12.283	13.7465	-3.57827	7.97738
		47.526	50.2123	27.9248	-11.7683			66.5318	60.514	-48.6716	35.6134									13.6085	8.93572	-2.11765	1.83899			11.822	11.9209	-6.47725	9.13039
		50.393	47.6707	27.1767	-6.95094			65.8708	52.838	-47.055	40.4684									12.1517	12.3117	-2.40823	6.43068			10.3407	14.149	-3.38061	-1.50821
		51.0179	48.4051	28.4887	-13.2244			65.0885	57.2034	-43.4761	24.9323									15.445	16.8523	-6.26181	-6.15481			11.8941	14.3688	-5.40724	10.3812
		49.2922	49.1434	19.663	-7.60995			67.8176	55.7683	-47.1063	33.4711									15.5301	13.2681	-3.18222	1.58245			13.34	12.2486	-4.95508	7.03959
		48.9448	45.1183	22.4005	-8.88751			64.2711	55.4243	-42.9567	42.3239									14.6597	14.7093	-5.5594	-4.20638			9.92113	14.2312	-5.17052	-0.563115
		47.1183	49.7579	25.4242	-1.68694			65.8746	54.8962	-49.6931	40.8182									13.0397	15.2199	-3.91175	7.43254			11.2486	13.2459	-4.12248	-3.10138
		52.4552	49.4956	27.2184	-6.5802			66.0285	52.9957	-46.8973	40.6261									11.8684	16.6505	-4.68112	5.93996			9.96393	15.1668	-4.62534	17.9514
		51.1216	50.6814	18.656	-12.4832			68.8319	58.4742	-50.0075	39.0952									14.5432	13.4794	-3.8356	2.22192			11.3148	12.9766	-4.3611	4.83498
		48.0933	49.8401	25.6777	2.48281			67.062	61.8577	-45.0687	31.9342									15.4621	14.7099	-1.15526	0.343013			12.3925	12.741	-4.07672	1.67356
		50.2492	46.9857	22.0362	-7.45978			64.7746	57.9554	-43.6173	39.4834									11.1754	17.558	-3.7099	3.90447			10.9793	12.6929	-3.80562	1.91729
		46.9341	48.87	25.5175	-6.41755			65.6628	56.185	-45.4915	41.8237									11.8804	16.1068	-2.16125	-4.48623			10.97	12.5255	-4.88665	5.71314
		47.3538	50.9886	23.5072	-4.11001			65.4776	54.317	-50.3198	38.9593									13.45	8.51271	-2.31776	6.26248			9.25405	14.0734	-5.8235	6.21313
		49.9769	46.1704	21.5817	-2.14033			65.9245	57.1732	-43.9803	42.599									17.545	11.7789	0.803542	6.15287			10.4989	11.4507	-1.09525	8.36405
		50.3342	47.0706	22.1211	-7.37484			67.0105	58.4044	-46.3876	37.8333									12.5829	14.7045	-3.56286	5.77311			10.0731	15.5584	-8.56211	7.97168
		49.0794	48.4381	18.8884	-7.16281			68.7762	52.4663	-47.9441	36.797									14.2492	12.4866	-4.07659	5.9488			10.4998	15.8948	-1.63856	0.652144
		50.686	47.7391	27.3258	-4.15245			65.6648	54.869	-48.8995	35.4571									13.4028	12.698	-0.891836	-0.76998			11.3582	8.67784	-4.14429	7.82262
		49.7686	49.8167	22.4016	-5.59976			66.9853	58.5087	-48.59	36.5869									13.1497	12.5503	-2.53244	10.4385			10.9386	13.9548	-2.87616	9.99622
		49.4249	52.5652	28.2912	-2.77597			67.1725	54.0339	-44.0647	32.6805									14.5712	16.879	-6.0035	11.0592			11.2945	12.7055	-3.47993	8.0264
		50.7927	48.8256	27.6923	-8.40757			69.8227	60.9924	-51.3433	42.1915									11.7412	11.8288	-4.93184	2.04726			12.8134	10.5147	-4.28107	3.55835
		49.1739	48.2059	24.091	-1.38731			65.625	53.1964	-45.2748	32.0649									15.1598	11.4023	-5.73068	-1.10519			13.2732	11.9156	-8.00569	8.44752
		51.0993	48.6624	18.5875	-6.04632			65.8466	61.3524	-44.9736	38.8091									15.172	12.9932	-3.78648	-0.33831			14.1907	17.7644	-6.0123	5.04301
		50.5915	46.9984	14.6021	-8.91316			64.3261	54.0537	-46.2451	35.7283									15.1051	11.1197	-2.57185	9.55564			10.2336	9.09009	-2.8466	14.318
		48.1588	49.9056	25.7432	2.54831			69.1289	57.583	-45.1536	40.0585									15.9618	14.9744	-3.507	1.27275			10.2157	16.332	-3.07345	1.68383
		48.8381	45.0116	22.2938	-8.99418			68.5383	57.1675	-43.6608	35.1835									15.4469	16.5024	-4.35048	2.76648			11.644	16.6073	-6.87823	3.95792
		48.8298	48.2483	25.8923	-3.6241			65.5953	52.0131	-46.6038	34.5971									15.2685	18.0094	-2.93027	-5.0284			12.1409	17.2848	-4.7114	0.182598
		48.733	48.6422	23.5611	-8.91539			62.1449	62.0909	-45.9012	36.276									14.9175	10.4123	-1.506	-4.57142			10.6214	10.5183	-5.23426	10.4607
		50.2686	47.5464	27.0523	-7.07527			66.2779	59.3849	-43.5285	38.2314									13.6939	12.7534	-3.71048	6.94631			11.1573	12.5631	-4.2592	17.0033
		47.1756	49.1115	25.7591	-6.17603			67.6049	55.6616	-43.8133	32.0642									15.5073	14.7727	-2.6785	-3.20785			10.8494	12.261	-5.34642	-12.1154
		49.3707	46.598	19.5686	-9.50264			68.2642	58.9897	-47.5297	44.5749									12.4596	10.0706	-4.70913	0.609408			9.68797	16.4877	-5.69422	6.50448
		45.7623	48.9533	24.108	-6.38404			66.703	56.7633	-48.8108	40.7104									11.7819	16.7601	-3.30747	16.8092			8.98217	15.7782	-5.8107	-0.166119
		49.7234	51.6288	22.1913	-9.33498			69.2194	58.3062	-41.9934	30.415									13.9512	14.5847	-2.68706	-0.719312			13.2997	13.2698	-4.6998	4.68494
		49.5018	46.7291	19.6996	-9.37157			65.7998	56.5265	-48.6481	46.9932									12.1227	18.6568	-3.298	4.15768			11.0554	15.201	-3.63262	4.4379
		47.5269	50.2132	27.9257	-11.7674			66.5236	59.6348	-47.4469	34.0186									15.091	8.21392	-1.2712	7.72672			11.4379	15.7572	-3.82304	3.50334
		51.0357	45.944	26.2841	-7.68832			64.0916	57.163	-45.4547	36.8106									16.88	12.0697	-5.59459	6.89015			12.2333	9.79145	-5.96524	6.37273
		49.4219	47.393	26.6597	4.6369			67.1047	53.9661	-44.1325	32.6127									14.5531	12.8551	-2.08509	-0.47695			11.6999	13.3418	-8.88443	1.02634
		49.7018	45.4491	22.1912	-7.70002			67.2673	53.912	-45.0399	44.0855									14.53	15.627	-3.53178	9.95446			11.5649	12.1314	-3.55158	3.65704
		47.7848	42.1853	23.792	-10.4858			65.8942	51.4765	-54.1008	37.0375									11.4086	14.0282	-3.78328	2.36301			8.39571	14.5826	-2.66893	0.214873
		49.7883	46.5853	28.1486	-3.75236			63.9692	59.2154	-45.6355	34.836									10.1187	15.6295	-4.50156	5.79577			11.0122	12.0413	-3.62956	8.39937
		51.251	46.1593	26.4994	-7.47302			68.4835	57.1598	-43.054	37.5557									12.5829	14.2937	-4.06904	-0.615914			13.6862	15.5945	-3.23832	4.6383
		47.4068	44.7127	28.9012	-7.32285			66.9647	50.5916	-45.865	32.0022									15.8302	11.3951	-1.16673	-6.17088			12.75	16.2367	-2.57085	-0.509417
		48.2822	51.023	23.926	-6.17747			63.1373	55.9926	-47.9042	36.2007									13.4763	12.6326	-3.55738	10.8645			10.4568	10.3897	-4.75305	8.40959
		49.7588	52.8991	28.6251	-2.44207			68.911	58.5533	-49.9284	39.1742									15.1707	13.3315	-2.24736	8.16885			10.4867	12.1938	1.14033	4.28365
		47.0979	48.8035	15.1171	-9.18361			66.9841	59.643	-43.8973	36.4245									12.7543	12.8594	-2.44937	13.2785			12.0395	15.84	-1.84317	-1.83039
		47.9969	46.8123	26.17	-4.36556			63.9512	59.2234	-43.0184	33.6697									11.9883	15.2417	-2.27409	1.13772			10.7775	13.4887	-6.88113	5.04019
		47.3067	48.8677	14.5743	-10.7871			67.7498	61.2422	-46.7294	30.6264									13.9518	12.0047	-1.97434	-4.42773			10.9001	13.6461	-2.20473	4.04953
		47.0881	50.7229	23.2415	-4.37573			65.6795	62.7605	-42.0234	40.4149									15.3003	5.98447	-1.67727	0.974264			12.4638	13.9945	-3.54689	0.332002
		48.9738	48.3955	26.2022	-4.23654			66.8497	58.373	-48.7256	36.4513									14.3601	18.4981	-1.22111	-5.32223			9.54587	14.6731	-2.66266	4.88404
		50.7027	47.1096	14.7133	-8.80194			65.5501	62.6311	-42.1528	40.2855									13.5943	11.8943	-5.01874	6.87699			10.6704	14.4927	-6.51609	1.48899
		53.4317	48.6074	23.8543	2.2674			66.3611	57.6732	-47.9227	38.0071									11.3086	18.0022	-4.14397	5.56161			10.5986	12.2554	-4.2459	7.20992
		51.0427	48.4298	28.5135	-13.1996			65.5105	56.5812	-45.8181	45.2432									17.6759	14.7203	-4.02671	-0.269735			10.0978	10.5982	-4.28343	6.96726
		49.6129	52.7532	28.4792	-2.58792			63.3856	57.006	-49.2606	36.2314									13.633	18.5485	-3.21061	8.28358			8.34532	17.7247	-3.36521	0.218205
		50.6411	48.6148	20.0038	-1.35857			64.32	55.7496	-46.6182	50.1176									11.3282	17.166	-2.5872	1.84083			10.1412	15.1704	-3.84482	3.84016
		49.0168	45.453	24.8071	-10.5755			66.7895	56.8498	-48.7243	40.7969									10.6564	10.0895	-4.65577	5.38182			10.1394	16.0658	-2.48476	3.29537
		49.5757	52.716	28.442	-2.62515			63.1536	59.4263	-46.0158	40.6168									14.3827	9.11484	-1.3073	8.99454			10.535	12.1126	-4.51304	4.34393
		49.3764	46.6038	19.5743	-9.49693			66.2259	55.2475	-49.3417	41.1695									13.943	14.0315	-4.21122	-2.26227			10.9015	10.6415	-4.90218	-4.857
		47.7902	45.0961	29.2846	-6.93945			66.4149	55.5381	-47.638	36.3023									14.8472	14.0484	-1.3767	1.00458			11.4435	11.4493	-4.96407	0.492437
		49.3666	44.5948	23.1554	-12.3133			67.0595	58.4533	-46.3386	37.8823									11.8643	13.7582	0.0943116	-4.92306			9.9849	16.074	-1.7957	3.2038
		48.1572	48.0868	20.5296	2.86373			63.9691	59.2413	-43.0005	33.6877									13.9615	9.84397	-4.3929	-6.41713			11.1911	8.03736	-4.08774	3.55295
		51.1566	50.7164	18.691	-12.4482			66.5146	58.7175	-43.7951	42.9589									12.8198	14.6496	-2.71099	13.5035			10.325	16.4945	-2.47657	8.47386
		48.7878	48.2063	25.8502	-3.66612			65.9712	59.0782	-43.8352	37.9247									13.184	14.1077	-3.22319	-1.565			12.4869	10.2107	-3.75313	-2.73697
		51.55	49.8597	20.1783	-3.02761			68.9207	58.563	-49.9187	39.184									11.55	11.8513	-5.38428	2.52508			10.9615	13.6938	-6.53138	8.67853
		49.0901	47.736	18.1738	-6.57487			66.885	58.4084	-48.6903	36.4866									13.8575	7.04935	-4.05785	6.74679			10.7198	9.8226	-2.79286	10.6624
		49.5724	52.7127	28.4387	-2.62848			64.5847	57.9769	-43.0281	44.3735									14.7517	11.4904	-3.09178	-5.13845			8.47311	10.8468	-6.2809	5.33364
		48.8731	48.0214	25.4399	-6.06719			66.372	54.4829	-49.6209	38.7235									14.6978	12.3911	-0.703694	10.936			11.145	15.1645	-5.65631	0.374441
		49.7442	46.4864	20.3635	-8.76274			65.257	58.7157	-48.3619	40.3564									14.2432	9.70535	-2.60991	14.8143			11.797	8.90894	-3.36327	6.75401
		49.6142	51.5196	22.082	-9.44423			65.096	57.3244	-45.1924	38.2436									12.9552	10.9417	-3.91367	-3.49516			7.96779	11.4079	-5.71328	1.06985
		50.9776	48.411	25.2546	-4.70607			68.6318	57.3081	-42.9057	37.704									13.3897	14.5352	0.043201	-12.9033			8.27217	12.2247	-4.57931	-2.63222
		48.298	47.5177	22.7194	-13.5196			68.2696	58.3478	-46.1363	26.4997									17.3289	17.1654	-2.20401	8.28718			11.2288	14.3867	-0.995952	11.5001
		46.6013	46.9073	21.1682	-7.01739			63.1466	58.8086	-51.6922	37.4173									15.0507	10.8761	-2.07625	-1.22177			10.684	12.8563	-2.28616	10.1584
		48.8725	48.5786	23.1724	-7.39063			67.6966	55.7533	-43.7216	32.1559									13.8486	10.2882	-3.7831	-10.5167			11.2878	11.851	-4.58289	4.69859
		49.0375	45.1751	25.0119	-6.25269			65.3022	56.0462	-44.7477	35.0138									13.7079	15.9173	-2.13518	1.2464			11.3759	12.5009	-5.96786	1.69204
		51.7734	46.6762	20.2354	3.69258			63.5286	57.149	-49.1176	36.3744									14.3398	12.0864	-2.71189	3.87454			7.95659	17.262	-0.919562	0.561926
		47.3465	48.9075	14.6142	-10.7473			63.935	59.1812	-45.6697	34.8018									13.9833	13.9967	-2.9893	0.842724			11.0546	14.4118	-4.37626	8.9662
		47.1083	49.7479	25.4142	-1.69695			67.1808	54.0422	-44.0564	32.6888									11.7627	16.2227	-4.10858	-4.06818			10.284	12.6075	-2.56758	3.38573
		51.2197	46.128	26.4681	-7.50431			63.4282	57.9672	-51.9767	33.6736									14.5586	11.573	-4.26144	10.2726			11.8985	14.5558	-5.70154	10.3216
		45.9274	49.1184	24.2731	-6.21895			65.3836	54.2229	-50.4139	38.8652									11.9448	12.968	-2.05397	16.1165			8.43168	13.571	-5.52142	4.5093
		50.7849	46.6455	21.6952	-7.60864			66.4876	55.6108	-47.5652	36.375									13.952	12.7218	-3.24402	-0.569976			10.4661	13.3701	-3.19566	8.46817
		51.31	49.6197	19.9383	-3.26756			65.2404	58.6991	-48.3786	40.3398									15.7603	15.1007	-3.46751	5.64618			12.0306	14.4682	-4.30569	6.01215
		51.1645	45.8531	18.9318	-6.88743			66.8169	57.01	-39.8154	28.9964									12.3413	12.4561	-3.70389	1.60826			10.7195	13.4522	-6.44321	7.8214
		49.1117	48.1437	24.0288	-1.44954			67.242	58.6358	-46.1561	38.0648									13.4539	10.3663	-3.15699	9.30787			11.4183	10.7897	-5.71597	9.80877
		48.9201	51.4524	29.7108	-1.60476			67.1345	58.6578	-48.4408	36.7361									13.8944	12.2208	-1.77743	1.93263			12.1742	14.5828	-6.18565	0.900988
		46.5357	46.8417	21.1026	-7.08299			65.9686	58.5169	-46.6145	34.6382									11.8286	15.3867	-2.71024	1.28005			11.3154	15.8287	-3.17771	3.57459
		51.004	50.5637	18.5384	-12.6008			66.4267	62.3585	-46.2278	35.6213									13.3825	10.9147	-4.3486	-3.66775			9.1349	13.1487	-4.64011	15.6447
		49.7029	48.5568	17.9614	-1.2272			68.2335	58.959	-47.5604	44.5442									11.8278	13.123	-2.81504	-0.303366			9.20182	16.2439	-2.58944	10.4651
		51.1118	48.5452	25.3888	-4.57186			66.3058	58.42	-47.5406	37.9187									16.3743	12.8312	-2.48801	8.64014			11.6747	9.97882	-5.90333	-0.0645898
		50.3338	47.342	24.4385	-5.79929			64.5288	57.921	-43.084	44.3176									13.0988	12.424	-1.981	6.77544			9.76973	11.6699	-3.0899	0.246789
		48.7239	48.5607	21.7664	-1.52185			64.1213	57.1927	-45.425	36.8403									15.1142	13.9462	-0.576371	3.21776			12.4779	15.3351	-5.29827	8.31889
		47.8406	51.0305	25.3562	0.328993			63.8872	59.1334	-45.7175	34.754									15.4389	13.2847	-1.68038	-0.696419			11.2867	12.6724	-5.2111	-1.44303
		49.2529	48.2849	24.17	-1.30836			67.0318	61.8276	-45.0988	31.9041									11.7358	14.5231	-3.03258	0.312218			8.15761	13.2073	-4.31373	-1.83079
		47.4785	50.1648	27.8773	-11.8158			64.4528	55.606	-42.775	42.5057									14.7849	15.9084	-2.38987	6.38885			10.6156	13.8778	-4.00151	-8.21283
		50.9569	51.0355	21.526	-3.30415			67.0601	53.9215	-44.1772	32.5681									14.8704	11.8811	-4.73159	8.41393			10.2899	13.559	-6.19123	6.14432
		48.8023	48.6391	21.8447	-1.4435			62.6784	55.4475	-44.3067	43.6201									14.0782	17.6126	-1.18622	-0.333368			12.2016	14.2839	-4.43855	0.196879
		50.9279	45.8361	26.1762	-7.79616			68.9263	52.6164	-47.794	36.9471									13.6815	11.3827	-3.65107	-5.19461			11.5959	10.1052	-4.70415	-1.28125
		48.7982	51.3938	20.1409	-10.568			65.2645	58.7232	-48.3544	40.3639									15.2955	9.43954	-1.63764	5.83313			10.6334	11.6258	-6.16037	2.16338
		50.671	48.6447	20.0336	-1.32872			66.7586	54.1489	-47.2626	47.0669									11.286	9.56455	0.488391	-6.78855			11.4611	12.5616	-4.37544	-1.96068
		48.1211	44.2144	16.7093	-7.90815			64.1043	55.534	-46.8338	49.902									13.7756	12.9352	-3.9902	-5.50506			8.59228	19.8152	-2.72958	8.3088
		48.8024	48.7116	23.6305	-8.84599			64.3278	55.7575	-46.6103	50.1255									13.2455	16.1951	-0.975904	11.2415			9.93968	15.3647	-1.01678	10.7792
		50.8481	45.7564	26.0965	-7.8759			66.1976	58.3118	-47.6488	37.8105									13.1927	11.9888	-2.73517	1.69063			10.941	11.5803	-4.64005	7.81279
		46.3336	45.6178	19.0035	-5.69626			63.3862	57.9251	-52.0188	33.6316									13.8795	10.2795	-0.732257	1.01594			9.03666	13.5278	-2.61499	7.21916
		50.1067	46.7211	21.3409	-8.55862			65.8827	53.8815	-49.536	36.795									13.1831	11.9226	-1.90987	-3.59487			12.705	10.358	-0.349621	-2.14284
		48.0735	44.1668	16.6617	-7.95573			67.4884	54.1331	-44.8189	44.3065									12.8708	13.574	-3.91347	5.88559			8.89726	11.0113	-4.23312	7.74841
		46.9906	49.6303	25.2965	-1.81463			69.2559	56.9865	-46.5013	29.7814									17.0002	17.5761	-0.702073	9.76328			12.8034	17.312	-1.85269	10.6913
		49.1943	45.3319	25.1687	-6.09587			64.019	51.7058	-45.1983	32.865									14.2758	16.6465	-1.0571	-7.0057			9.32642	10.644	-3.36695	-1.6288
		47.5641	50.6562	25.3078	-13.0108			66.5359	55.6591	-47.517	36.4233									13.057	13.9011	-4.44634	0.956142			11.7126	15.3672	-2.71019	6.13147
		46.9473	45.8003	21.9481	-12.7243			68.3062	56.9826	-43.2312	37.3784									16.0628	9.87316	-2.17061	1.1214			12.3013	13.368	-1.48583	19.1119
		51.6178	46.5206	20.0798	3.53701			66.5902	60.0051	-48.6281	44.3575									17.1396	15.3472	-5.54382	-5.71786			9.35649	14.9428	-2.39742	1.74416
		48.9973	51.5929	20.34	-10.369			67.2078	56.0178	-48.4181	30.9285									12.8242	16.5034	-4.44274	-2.28522			11.8241	13.2509	-4.65629	-1.90812
		47.078	50.7128	23.2314	-4.38585			65.8465	61.3522	-44.9738	38.8089									16.3928	11.7761	-0.916205	9.1683			9.7854	19.335	-4.47182	8.61815
		49.3285	52.4688	28.1948	-2.87233			65.2643	56.0083	-44.7856	34.9759									13.6919	13.1302	-6.57129	-5.91986			13.3412	10.7577	-5.12146	-6.20131
		46.6724	46.9783	21.2393	-6.94633			66.9708	57.1639	-39.6615	29.1504									13.5515	18.1881	-6.59837	12.0604			11.4298	12.9299	-2.9123	17.3483
		51.024	48.4111	28.4947	-13.2183			66.0226	55.0442	-49.545	40.9662									15.0296	15.5905	-2.99147	7.62999			10.2331	11.3824	-6.58449	-0.274316
		51.3565	44.5434	25.0273	-4.13758			62.6022	55.3713	-44.3829	43.5438									14.5802	11.9576	-3.74192	-5.13029			7.55827	15.3497	-2.11247	9.2887
		48.3458	47.5655	22.7672	-13.4719			65.3109	54.1503	-50.4866	38.7925									15.605	9.59727	-3.00471	-4.68768			12.853	9.46406	-3.57203	-5.2683
		49.7342	51.6396	22.2021	-9.3242			65.9651	56.9333	-47.0387	34.0358									12.5961	12.3453	-2.89212	7.72974			11.5756	13.4337	-2.81454	-3.19034
		50.5966	47.6971	23.7731	-9.4892			66.3815	51.4624	-49.8505	38.4768									13.0585	12.9968	-0.82387	2.60157			11.109	13.2669	-0.628295	3.66256
		48.819	51.3514	29.6098	-1.70582			69.9608	55.2219	-49.1327	40.135									13.4495	13.8878	-1.14434	1.03857			11.5751	11.3772	-3.24294	3.26774
		49.7174	46.4596	20.3367	-8.78954			66.7763	57.762	-51.2126	30.1269									15.6091	12.853	-4.13933	-5.47734			10.7144	10.657	-4.18421	0.999265
		50.2142	51.8739	22.4057	-1.41541			67.3841	55.6272	-49.3286	35.303									15.92	15.8766	-0.0822699	8.68851			11.7835	12.7524	-1.5499	-0.795705
		46.336	45.6203	19.006	-5.69382			64.1435	57.2149	-45.4028	36.8625									13.0559	18.4292	-2.68407	-8.8393			9.98172	20.9921	-2.06618	5.70558
		51.1118	48.5452	25.3888	-4.57186			62.7123	55.4814	-44.2728	43.6539									11.1919	11.736	-0.246583	2.70629			12.2191	10.3248	-3.3751	-1.61056
		49.9229	45.0888	23.8706	-7.52798			62.2104	62.1564	-45.8358	36.3415									13.4851	13.9477	-2.60742	8.56508			12.0151	16.5357	-6.30875	6.91983
		48.2781	41.3441	25.0037	-7.12367			65.4169	58.8756	-48.202	40.5163									13.203	15.6159	-1.3623	4.71836			10.7932	13.5407	-3.0973	4.00354
		48.1681	48.5779	24.4287	-3.65085			68.9096	54.9878	-48.9356	35.9134									11.7124	13.2769	0.272596	3.82499			9.25552	10.5816	-1.79244	1.48019
		49.6788	49.1111	22.0158	-8.86057			66.7466	54.137	-47.2746	47.0549									11.5145	9.13076	-4.08824	3.8539			9.7493	11.724	-4.71787	7.66427
		47.5218	49.0828	14.7894	-10.572			67.4137	55.5325	-50.1415	35.5132									13.0542	12.416	-1.62	4.41504			9.62285	10.2333	-4.28075	10.1729
		53.2851	44.9441	15.0822	-5.68137			65.8289	51.4111	-54.1661	36.9722									14.2532	15.456	-2.57588	2.01535			9.13754	16.7531	-2.86408	6.56356
		51.2395	50.7993	18.7739	-12.3653			63.1925	56.0478	-47.849	36.2559									9.79975	11.8469	1.09312	9.19116			11.2372	13.8499	-2.07408	0.507178
		49.8978	51.8032	22.3656	-9.16064			65.3248	55.5174	-48.506	36.3905									16.0649	12.916	-4.19192	0.708325			12.3766	10.2564	-2.57861	4.42283
		50.1402	46.7546	21.3743	-8.52516			63.5306	58.0696	-51.8743	33.776									11.6608	14.4025	-2.53855	3.39909			9.27791	14.5937	-5.89696	2.0473
		50.8435	48.2307	28.3143	-13.3987			67.8463	61.3387	-46.6329	30.7228									12.7465	14.2787	-3.85453	3.24074			11.0338	16.4297	-2.95678	4.50153
		50.8896	45.7979	26.138	-7.83438			67.6271	56.3164	-50.0542	44.2557									13.4953	22.2758	-4.35195	-1.50411			11.8446	19.589	-6.73843	-4.25482
		49.9988	45.1647	23.9465	-7.45208			66.949	56.4511	-48.5861	41.747									14.2936	11.5585	-3.36481	4.31007			11.655	10.0645	-2.62303	4.66374
		49.7899	49.2223	22.1269	-8.74945			68.88	54.9581	-48.9653	35.8838									15.5454	12.1962	-4.12855	3.3513			12.0454	14.8339	-5.30294	11.1506

## Sheet: Fig.2c
Fig.2c
	FRAD	Mackerel	Sardine	Squid	Saury		RDFPA	Mackerel	Sardine	Squid	Saury
	All	30.5693	15.6443	83.1856	55.3832		All	16.5522	17.9865	67.1805	46.0248
	Apr-Jul	48.8471	52.8027	95.7937	56.2808		Apr-Jul	42.1355	48.4027	81.9098	56.0554
	Aug-Sep	60.3402	63.6019	86.7592	57.8873		Aug-Sep	54.8651	52.1225	73.7761	44.1323
	FRAD errorbar	Mackerel	Sardine	Squid	Saury
	All	2.3976	4.97638	2.48082	5.97729
	Apr-Jul	2.05767	1.95211	2.82679	24.2902
	Aug-Sep	1.63085	2.09961	2.67395	5.06131

## Sheet: Fig.2d
Fig.2d
	lon	lat	RDFPA	significant
	145	35	-17.8139	0
	145	36	-39.4001	0
	146	35	-46.0225	0
	146	36	-39.9461	0
	146	37	-66.0065	1
	146	38	-71.2368	1
	147	35	-82.1362	1
	147	37	-66.2725	1
	147	38	-44.9015	1
	147	39	-27.8741	0
	147	40	-27.9993	0
	148	37	-119.138	1
	148	38	-54.7748	1
	148	39	2.93823	0
	148	40	19.195	0
	149	40	28.2876	0
	150	38	-183.918	1
	150	40	-16.2432	1
	150	41	38.7278	1
	151	39	-129.724	1
	151	40	-25.5662	0
	151	41	20.3046	1
	151	42	3.56731	0
	152	40	49.0846	0
	152	41	48.3127	1
	152	42	8.63244	0
	153	41	120.188	1
	153	42	51.9768	1
	153	43	46.5831	1
	154	42	299.149	1
	154	43	178.529	1
	155	42	306.226	1
	155	43	161.464	1
	155	44	18.8465	0
	156	42	97.374	1
	156	43	13.2555	1
	157	43	5.11585	1
	161	41	13.7519	0
	162	40	335.625	1

[truncated: 24 more sheets: Fig.2e, Fig.2f, Fig.2g, Fig.2h, Fig.2i, Fig.2j, Fig.2k, Fig.3a, Fig.3b, Fig.3c, Fig.3d, Fig.3e, Fig.3f, Fig.3g, Fig.3h, Fig.3i, Fig.3j, Fig.3k, Fig.3l, Fig.4a …]
